# Supplementary material for: Influence of intermittent iron and folic acid supplementation on cognitive abilities among adolescent girls in northwestern Tanzania
Source: PLOS Glob Public Health. 2023 Oct 18;3(10):e0002079. doi: 10.1371/journal.pgph.0002079 (PMC10584093; doi:10.1371/journal.pgph.0002079)
Supplement: S1 Dataset — (CSV) [file pgph.0002079.s005.csv]

id_number	region	district	location	date	month	year	qn11_ownership	qn12_type	qn13_level	qn14_gender	qn15_teachers	qn16_water	qn17_feeding	qn18_student_code	qn19_date	qn20_month	qn21_year	qn22_age	qn23_class	qn23b_seco_pri	qn24a_weight	qn24b_height	qn25	qn25b_specify	qn26	qn26b_specify	qn27	qn27b	qn28	qn29	qn29b	qn30	qn31	qn32	f1_3	f1_4	f1_5	f1_6	f1_7	f1_8	f1_9	f1_10	f1_11	f1_12	f1_13	f1_14	f1_15	f1_16	f1_17
2	Simiyu	Meatu	Urban	22	August	1	Public	Day School	Primary	Co education	22	Available	Not Available	30	7	May	2005	14	PRIMARY	Class Six	36	141	Market		Twice		Living to a Relative		2	Employed		Yes	Zaidi ya mwaka mmoja	1	1	1	1	1	4	1	1	1	1	4	1	1	1	0	3
3	Simiyu	Meatu	Urban	21	August	1	Public	Day School	Secondary	Co education	24	Available	Not Available	34	3	December	2002	17	SECONDARY	Class Four	63	176	Own Production		Three times		Single Parent		8	Peasants		Yes	Zaidi ya mwaka mmoja	1	1	1	1	0	3	1	0	1	1	3	1	1	1	1	4
7	Simiyu	Meatu	Urban	20	August	1	Public	Day School	Primary	Co education	28	Available	Not Available	7	5	September	2006	13	PRIMARY	Class Six	41	152	Own Production		Twice		Both Parent		6	Peasants		Yes	Chini ya mwaka mmoja	1	1	1	1	1	4	1	1	1	0	3	1	1	1	1	4
8	Simiyu	Meatu	Urban	20	August	1	Public	Day School	Primary	Co education	28	Available	Not Available	9	30	January	2005	14	PRIMARY	Class Seven	51	153	Own Production		Three times		Both Parent		3	Peasants		Yes	Chini ya mwaka mmoja	1	1	1	1	1	4	1	1	1	0	3	0	1	1	1	3
9	Simiyu	Meatu	Urban	20	August	1	Public	Day School	Primary	Co education	28	Available	Not Available	9	17	May	2004	15	PRIMARY	Class Seven	49	147	Own Production		Twice		Both Parent		7	Peasants		Yes	Chini ya mwaka mmoja	1	1	1	1	1	4	1	1	1	0	3	1	1	1	0	3
10	Simiyu	Meatu	Urban	20	August	1	Public	Day School	Primary	Co education	28	Available	Not Available	10	23	November	2006	13	PRIMARY	Class Seven	47	129.5	Own Production		Twice		Both Parent		13	Peasants		Yes	Chini ya mwaka mmoja	1	1	1	1	0	3	1	1	1	0	3	1	1	1	0	3
11	Simiyu	Meatu	Urban	20	August	1	Public	Day School	Primary	Co education	28	Available	Not Available	11	21	May	2005	14	PRIMARY	Class Seven	52	156	Own Production		Twice		Both Parent		8	Peasants		Yes	Chini ya mwaka mmoja	1	1	1	1	1	4	1	1	1	0	3	1	1	1	1	4
12	Simiyu	Meatu	Urban	20	August	1	Public	Day School	Primary	Co education	28	Available	Not Available	12	18	May	2005	14	PRIMARY	Class Seven	45	150	Own Production		Twice		Both Parent		11	Peasants		Yes	Chini ya mwaka mmoja	1	1	1	1	0	3	1	1	1	0	3	1	1	1	1	4
13	Simiyu	Meatu	Urban	20	August	1	Public	Day School	Primary	Co education	28	Available	Not Available	13	31	March	2006	13	PRIMARY	Class Six	45	142	Own Production		Twice		Both Parent		8	Peasants		Yes	Chini ya mwaka mmoja	1	1	1	1	1	4	1	1	1	0	3	1	1	1	0	3
14	Simiyu	Meatu	Urban	20	August	1	Public	Day School	Primary	Co education	28	Available	Not Available	14	12	March	2005	14	PRIMARY	Class Seven	43	135	Own Production		Twice		Both Parent		11	Peasants		Yes	Chini ya mwaka mmoja	1	1	1	1	1	4	1	1	1	0	3	1	1	1	0	3
15	Simiyu	Meatu	Urban	20	August	1	Public	Day School	Primary	Co education	28	Available	Not Available	15	31	December	2006	13	PRIMARY	Class Six	61	147	Own Production		Three times		Both Parent		6	Peasants		Yes	Chini ya mwaka mmoja	1	1	1	1	1	4	1	1	1	0	3	1	1	1	0	3
16	Simiyu	Meatu	Urban	20	August	1	Public	Day School	Primary	Co education	28	Available	Not Available	16	28	March	2005	14	PRIMARY	Class Seven	52	150	Own Production		Twice		Both Parent		9	Peasants		Yes	Chini ya mwaka mmoja	1	1	1	1	1	4	1	1	1	0	3	1	1	1	0	3
17	Simiyu	Meatu	Urban	20	August	1	Public	Day School	Primary	Co education	28	Available	Not Available	17	26	January	2007	12	PRIMARY	Class Five	46	135	Market		Three times		Both Parent		4	Business		Yes	Zaidi ya mwaka mmoja	1	1	1	1	1	4	1	1	1	0	3	1	1	1	1	4
18	Simiyu	Meatu	Urban	20	August	1	Public	Day School	Primary	Co education	28	Available	Not Available	18	1	February	2006	13	PRIMARY	Class Seven	47	135	Own Production		Twice		Both Parent		5	Peasants		Yes	Chini ya mwaka mmoja	1	1	1	1	1	4	1	1	1	0	3	1	1	1	1	4
19	Simiyu	Meatu	Urban	20	August	1	Public	Day School	Primary	Co education	28	Available	Not Available	19	20	November	2007	12	PRIMARY	Class Six	48	124	Own Production		Twice		Both Parent		8	Peasants		Yes	Chini ya mwaka mmoja	1	1	1	1	1	4	1	1	1	0	3	1	1	1	1	4
20	Simiyu	Meatu	Urban	20	August	1	Public	Day School	Primary	Co education	24	Available	Not Available	20	16	October	2003	16	PRIMARY	Class Seven	42	145	Own Production		Twice		Both Parent		7	Peasants		Yes	Zaidi ya mwaka mmoja	1	1	1	1	0	3	1	1	1	0	3	1	1	1	0	3
21	Simiyu	Meatu	Urban	20	August	1	Public	Day School	Primary	Co education	24	Available	Not Available	21	30	August	2004	15	PRIMARY	Class Seven	54	150	Own Production		Twice		Both Parent		9	Peasants		Yes	Zaidi ya mwaka mmoja	1	1	1	0	1	3	1	1	0	0	2	1	0	1	0	2
22	Simiyu	Meatu	Urban	20	August	1	Public	Day School	Primary	Co education	24	Available	Not Available	22	19	August	2005	14	PRIMARY	Class Seven	47	145	Own Production		Twice		Both Parent		10	Peasants		Yes	Zaidi ya mwaka mmoja	1	1	1	1	0	3	1	1	1	0	3	1	1	1	1	4
23	Simiyu	Meatu	Urban	20	August	1	Public	Day School	Primary	Co education	24	Available	Not Available	23	20	August	2004	15	PRIMARY	Class Seven	54	140	Own Production		Twice		Both Parent		8	Peasants		Yes	Zaidi ya mwaka mmoja	1	1	1	1	1	4	1	1	1	0	3	1	1	1	1	4
24	Simiyu	Meatu	Urban	20	August	1	Public	Day School	Primary	Co education	24	Available	Not Available	24	20	August	2005	14	PRIMARY	Class Seven	49	145	Own Production		Twice		Both Parent		8	Peasants		Yes	Zaidi ya mwaka mmoja	1	1	1	1	1	4	1	1	1	0	3	1	1	1	1	4
25	Simiyu	Meatu	Urban	20	August	1	Public	Day School	Primary	Co education	24	Available	Not Available	25	30	January	2006	13	PRIMARY	Class Six	54	140	Own Production		Twice		Both Parent		6	Peasants		Yes	Zaidi ya mwaka mmoja	1	1	1	1	0	3	1	1	0	0	2	1	0	1	0	2
26	Simiyu	Meatu	Urban	21	August	1	Public	Day School	Primary	Co education	24	Available	Not Available	26	7	April	2005	14	PRIMARY	Class Seven	48	142	Own Production		Twice		Living to a Relative		4	Peasants		Yes	Zaidi ya mwaka mmoja	1	1	1	1	1	4	1	1	1	0	3	1	1	1	0	3
27	Simiyu	Meatu	Urban	21	August	1	Public	Day School	Primary	Co education	24	Available	Not Available	27	23	September	2005	14	PRIMARY	Class Seven	56	150	Own Production		Twice		Both Parent		8	Peasants		Yes	Zaidi ya mwaka mmoja	1	1	1	1	1	4	1	1	1	0	3	1	1	1	0	3
28	Simiyu	Meatu	Urban	20	August	1	Public	Day School	Primary	Co education	24	Available	Not Available	1	21	September	2005	14	PRIMARY	Class Seven	57	142	Own Production		Twice		Both Parent		9	Peasants		Yes	Zaidi ya mwaka mmoja	1	1	1	1	1	4	1	1	1	0	3	1	1	1	0	3
29	Simiyu	Meatu	Urban	20	August	1	Public	Day School	Primary	Co education	24	Available	Not Available	29	28	September	2005	14	PRIMARY	Class Seven	56	152	Own Production		Twice		Both Parent		9	Peasants		Yes	Zaidi ya mwaka mmoja	1	1	1	1	1	4	1	1	1	0	3	1	1	1	1	4
30	Simiyu	Meatu	Urban	20	August	1	Public	Day School	Primary	Co education	24	Available	Not Available	30	26	October	2006	13	PRIMARY	Class Five	48	146	Own Production		Twice		Both Parent		9	Peasants		Yes	Zaidi ya mwaka mmoja	1	1	1	1	0	3	0	1	1	0	2	1	1	1	0	3
31	Simiyu	Meatu	Urban	21	August	1	Public	Day School	Secondary	Co education	24	Available	Not Available	31	5	February	2001	18	SECONDARY	Class Four	50	158.5	Own Production		Three times		Both Parent		10	Business		Yes	Zaidi ya mwaka mmoja	1	1	0	1	1	3	1	0	1	0	2	0	0	1	0	1
32	Simiyu	Meatu	Urban	21	August	1	Public	Day School	Secondary	Co education	24	Available	Not Available	32	6	May	2001	18	SECONDARY	Class Four	57	169	Own Production		Three times		Single Parent		6	Peasants		Yes	Zaidi ya mwaka mmoja	1	1	1	1	0	3	1	1	1	0	3	0	0	1	0	1
33	Simiyu	Meatu	Urban	21	August	1	Public	Day School	Secondary	Co education	24	Available	Not Available	33	15	December	2002	17	SECONDARY	Class Four	56	164.5	Batter Exchange		Three times		Both Parent		8	Employed		Yes	Zaidi ya mwaka mmoja	1	1	1	1	0	3	1	0	1	1	3	1	0	1	0	2
34	Simiyu	Meatu	Rural	21	August	1	Public	Day School	Secondary	Co education	24	Not Available	Available	34	2	February	2002	17	SECONDARY	Class Four	54	170	Own Production		Three times		Both Parent		7	Peasants		Yes	Zaidi ya mwaka mmoja	1	1	1	1	1	4	1	1	1	0	3	1	0	1	0	2
36	Simiyu	Meatu	Urban	21	August	1	Public	Day School	Secondary	Co education	24	Available	Available	36	24	April	2005	14	SECONDARY	Class One	49	160	Market		Three times		Single Parent		7	Employed		Yes	Zaidi ya mwaka mmoja	1	1	1	1	1	4	1	0	1	0	2	1	0	1	0	2
37	Simiyu	Meatu	Rural	21	August	1	Public	Day School	Secondary	Co education	24	Available	Not Available	44	24	December	2003	16	SECONDARY	Class Three	55	164	Market		Three times		Living to a Relative		8	Employed		Yes	Zaidi ya mwaka mmoja	1	1	1	1	1	4	1	1	1	1	4	1	0	1	1	3
38	Simiyu	Meatu	Urban	21	August	1	Public	Day School	Secondary	Co education	24	Available	Not Available	45	25	March	2003	16	SECONDARY	Class Three	54	159	Market		Three times		Living to a Relative		7	Employed		Yes	Zaidi ya mwaka mmoja	1	1	1	1	1	4	1	1	1	1	4	1	0	1	1	3
39	Simiyu	Meatu	Urban	21	August	1	Public	Day School	Secondary	Co education	24	Available	Not Available	46	16	January	2004	16	SECONDARY	Class Three	59	164	Market		Three times		Both Parent		6	Business		Yes	Zaidi ya mwaka mmoja	1	1	1	1	1	4	1	1	1	1	4	1	1	1	1	4
40	Simiyu	Meatu	Urban	21	August	1	Public	Day School	Secondary	Co education	24	Available	Not Available	29	8	November	2005	14	SECONDARY	Class One	53	159	Market		Three times		Both Parent		5	Employed		Yes	Zaidi ya mwaka mmoja	1	1	1	1	1	4	1	0	1	1	3	1	0	1	1	3
41	Simiyu	Meatu	Urban	21	August	1	Public	Day School	Secondary	Co education	24	Available	Not Available	30	21	November	2006	13	SECONDARY	Class Three	34	145	Market		Three times		Both Parent		6	Business		Yes	Zaidi ya mwaka mmoja	1	1	1	1	1	4	1	0	1	1	3	1	0	1	0	2
42	Simiyu	Meatu	Urban	21	August	1	Public	Day School	Secondary	Co education	24	Available	Not Available	31	9	January	2005	14	SECONDARY	Class One	43	156	Market		Three times		Both Parent		7	Employed		Yes	Zaidi ya mwaka mmoja	1	1	1	1	0	3	1	1	0	0	2	1	0	1	0	2
43	Simiyu	Meatu	Urban	21	August	1	Public	Day School	Secondary	Co education	24	Available	Not Available	32	15	November	2005	14	SECONDARY	Class One	43	154	Market		Three times		Single Parent		7	Business		Yes	Zaidi ya mwaka mmoja	1	1	1	1	1	4	1	1	1	1	4	0	0	1	0	1
44	Simiyu	Meatu	Urban	21	August	1	Public	Day School	Secondary	Co education	24	Available	Not Available	33	23	December	2004	15	SECONDARY	Class One	50	158	Own Production		Three times		Both Parent		7	Peasants		Yes	Zaidi ya mwaka mmoja	1	1	1	1	1	4	1	0	1	1	3	1	0	1	1	3
45	Simiyu	Meatu	Urban	21	August	1	Public	Day School	Secondary	Co education	24	Available	Not Available	34	2	April	2004	15	SECONDARY	Class One	50	154	Market		Three times		Single Parent		4	Business		Yes	Zaidi ya mwaka mmoja	1	1	0	0	0	1	1	0	0	0	1	0	0	1	0	1
46	Simiyu	Meatu	Urban	21	August	1	Public	Day School	Secondary	Co education	24	Available	Not Available	35	24	August	2004	15	SECONDARY	Class One	48	165	Market		Three times		Both Parent		7	Business		Yes	Zaidi ya mwaka mmoja	1	1	1	1	1	4	1	0	1	1	3	1	0	1	0	2
47	Simiyu	Meatu	Urban	21	August	1	Public	Day School	Secondary	Co education	24	Available	Not Available	36	19	November	2005	14	SECONDARY	Class One	49	151	Own Production		Three times		Both Parent		13	Peasants		Yes	Zaidi ya mwaka mmoja	1	1	1	1	1	4	1	0	1	1	3	1	0	1	0	2
48	Simiyu	Meatu	Urban	21	August	1	Public	Day School	Secondary	Co education	24	Available	Not Available	37	31	October	2004	15	SECONDARY	Class One	50	156	Own Production		Three times		Both Parent		6	Peasants		Yes	Zaidi ya mwaka mmoja	1	1	1	1	1	4	1	0	1	1	3	1	0	1	0	2
49	Simiyu	Meatu	Urban	21	August	1	Public	Day School	Secondary	Co education	24	Available	Not Available	38	3	June	2005	14	SECONDARY	Class One	43	157	Own Production		Three times		Single Parent		5	Peasants		Yes	Zaidi ya mwaka mmoja	1	1	0	0	0	1	1	0	0	0	1	0	0	1	0	1
50	Simiyu	Meatu	Urban	21	August	1	Public	Day School	Secondary	Co education	24	Available	Not Available	40	7	May	2003	16	SECONDARY	Class Three	60	171	Own Production		Three times		Both Parent		9	Business		Yes	Zaidi ya mwaka mmoja	1	1	0	1	1	3	1	0	0	0	1	1	1	1	1	4
51	Simiyu	Meatu	Urban	21	August	1	Public	Day School	Secondary	Co education	24	Available	Not Available	41	25	September	2003	15	SECONDARY	Class Three	50	147	Own Production		Three times		Living to a Relative		9	Business		Yes	Zaidi ya mwaka mmoja	1	1	1	1	1	4	1	1	1	1	4	0	0	1	0	1
52	Simiyu	Meatu	Urban	21	August	1	Public	Day School	Secondary	Co education	24	Available	Not Available	42	25	November	2002	17	SECONDARY	Class Three	50	162	Own Production		Three times		Both Parent		8	Business		Yes	Zaidi ya mwaka mmoja	1	1	1	1	1	4	1	0	0	0	1	0	0	1	0	1
53	Simiyu	Meatu	Urban	21	August	1	Public	Day School	Secondary	Co education	24	Available	Not Available	39	14	October	2003	16	SECONDARY	Class Three	54	163	Market		Three times		Single Parent		2	Employed		Yes	Zaidi ya mwaka mmoja	1	1	1	0	1	3	1	0	1	1	3	1	1	1	0	3
54	Simiyu	Meatu	Urban	21	August	1	Public	Day School	Secondary	Co education	24	Available	Not Available	13	19	October	2003	16	SECONDARY	Class Two	56	160	Own Production		Three times		Both Parent		7	Business		Yes	Zaidi ya mwaka mmoja	1	1	1	1	0	3	1	1	1	0	3	1	1	0	1	3
55	Simiyu	Meatu	Urban	21	August	1	Public	Day School	Secondary	Co education	24	Available	Not Available	12	21	January	2004	15	SECONDARY	Class Two	50	158	Own Production		Three times		Both Parent		14	Peasants		Yes	Zaidi ya mwaka mmoja	1	1	0	1	1	3	1	0	0	0	1	1	1	0	0	2
56	Simiyu	Meatu	Urban	21	August	1	Public	Day School	Secondary	Co education	24	Available	Not Available	11	28	May	2004	15	SECONDARY	Class Two	48	155	Own Production		Three times		Both Parent		10	Peasants		Yes	Chini ya mwaka mmoja	1	1	0	1	1	3	1	0	0	0	1	0	1	0	0	1
57	Simiyu	Meatu	Urban	21	August	1	Public	Day School	Secondary	Co education	24	Available	Not Available	1	12	February	2005	14	SECONDARY	Class Two	63	162.5	Market		Three times		Both Parent		6	Peasants		Yes	Zaidi ya mwaka mmoja	1	1	1	1	1	4	1	0	1	1	3	1	1	0	0	2
58	Simiyu	Meatu	Urban	21	August	1	Public	Day School	Secondary	Co education	24	Available	Not Available	2	3	June	2004	15	SECONDARY	Class Two	46	154	Market		Twice		Both Parent		6	Peasants		Yes	Zaidi ya mwaka mmoja	1	1	1	1	1	4	1	0	1	1	3	0	1	0	0	1
59	Simiyu	Meatu	Urban	21	August	1	Public	Day School	Secondary	Co education	24	Available	Not Available	3	27	February	2004	15	SECONDARY	Class Two	60	163	Market		Three times		Both Parent		5	Peasants		Yes	Chini ya mwaka mmoja	1	1	0	1	1	3	1	1	1	1	4	0	1	1	1	3
60	Simiyu	Meatu	Urban	21	August	1	Public	Day School	Secondary	Co education	24	Available	Not Available	4	3	June	2004	15	SECONDARY	Class Two	43	150.5	Market		Three times		Both Parent		7	Employed		Yes	Zaidi ya mwaka mmoja	1	1	1	1	1	4	1	0	0	1	2	1	1	0	0	2
61	Simiyu	Meatu	Urban	21	August	1	Public	Day School	Secondary	Co education	24	Available	Not Available	47	27	June	2003	16	SECONDARY	Class Three	68	161	Market		Three times		Both Parent		5	Peasants		Yes	Zaidi ya mwaka mmoja	1	1	1	1	1	4	1	0	1	1	3	1	1	1	1	4
62	Simiyu	Meatu	Urban	21	August	1	Public	Day School	Secondary	Co education	24	Available	Not Available	48	23	October	2000	17	SECONDARY	Class Three	50	152	Market		Three times		Living to a Relative		7	Employed		Yes	Chini ya mwaka mmoja	1	1	1	1	1	4	1	1	1	1	4	1	1	0	1	3
63	Simiyu	Meatu	Urban	21	August	1	Public	Day School	Secondary	Co education	24	Available	Not Available	49	1	January	2005	15	SECONDARY	Class One	46	150	Own Production		Three times		Living to a Relative		6	Peasants		Yes	Chini ya mwaka mmoja	1	1	0	0	1	2	1	0	0	1	2	0	1	0	0	1
64	Simiyu	Meatu	Urban	21	August	1	Public	Day School	Secondary	Co education	24	Available	Not Available	50	1	January	2004	15	SECONDARY	Class One	50	162	Own Production		Three times		Single Parent		6	Business		Yes	Zaidi ya mwaka mmoja	1	1	1	1	1	4	1	1	1	1	4	1	1	0	0	2
65	Simiyu	Meatu	Urban	21	August	1	Public	Day School	Secondary	Co education	24	Available	Not Available	43	25	December	2002	17	SECONDARY	Class Three	60	166	Market		Three times		Living to a Relative		21	Business		Yes	Zaidi ya mwaka mmoja	1	1	0	1	1	3	1	1	1	1	4	1	1	0	1	3
66	Simiyu	Meatu	Rural	19	August	1	Public	Day School	Primary	Co education	19	Available	Not Available	1	28	August	2005	14	PRIMARY	Class Seven	42	155	Own Production		Three times		Both Parent		9	Peasants		Yes	Zaidi ya mwaka mmoja	1	1	1	1	1	4	1	1	1	1	4	1	1	1	1	4
67	Simiyu	Meatu	Rural	19	August	1	Public	Day School	Primary	Co education	19	Available	Not Available	10	4	October	2005	14	PRIMARY	Class Seven	43	160	Own Production		Three times		Single Parent		3	Peasants		Yes	Zaidi ya mwaka mmoja	1	1	1	1	1	4	1	1	1	1	4	1	1	1	1	4
69	Simiyu	Meatu	Rural	19	August	1	Public	Day School	Primary	Co education	19	Available	Not Available	9	9	January	2005	14	PRIMARY	Class Six	42	158	Own Production		Three times		Single Parent		3	Peasants		Yes	Zaidi ya mwaka mmoja	1	1	1	1	1	4	1	1	0	1	3	1	1	0	0	2
70	Simiyu	Meatu	Rural	19	August	1	Public	Day School	Primary	Co education	19	Available	Not Available	26	26	December	2004	15	PRIMARY	Class Seven	50	162	Own Production		Three times		Single Parent		7	Peasants		Yes	Zaidi ya mwaka mmoja	1	1	1	1	1	4	1	1	1	1	4	1	1	0	0	2
71	Simiyu	Meatu	Rural	19	August	1	Public	Day School	Primary	Co education	19	Available	Not Available	11	11	May	2006	13	PRIMARY	Class Seven	40	154	Own Production		Three times		Single Parent		9	Peasants		Yes	Zaidi ya mwaka mmoja	1	1	1	0	1	3	1	0	0	0	1	1	1	0	1	3
72	Simiyu	Meatu	Rural	19	August	1	Public	Day School	Primary	Co education	19	Available	Not Available	20	20	July	2005	14	PRIMARY	Class Seven	48	155	Own Production		Three times		Both Parent		3	Peasants		Yes	Zaidi ya mwaka mmoja	1	1	1	0	1	3	1	1	0	1	3	1	1	1	1	4
73	Simiyu	Meatu	Rural	19	August	1	Public	Day School	Primary	Co education	19	Available	Not Available	2	2	April	2005	14	PRIMARY	Class Seven	46	150	Own Production		Three times		Both Parent		9	Peasants		Yes	Zaidi ya mwaka mmoja	1	1	1	1	1	4	1	1	1	1	4	1	1	1	1	4
74	Simiyu	Meatu	Urban	21	August	1	Public	Day School	Secondary	Co education	24	Available	Not Available	23	25	December	2003	16	SECONDARY	Class Four	55	165	Own Production		Three times		Single Parent		7	Peasants		Yes	Zaidi ya mwaka mmoja	1	1	1	1	1	4	1	1	1	1	4	1	1	0	0	2
75	Simiyu	Meatu	Rural	19	August	1	Public	Day School	Primary	Co education	19	Available	Not Available	25	25	July	2004	15	PRIMARY	Class Seven	39	152	Own Production		Three times		Both Parent		5	Peasants		Yes	Zaidi ya mwaka mmoja	1	1	1	1	1	4	1	1	1	1	4	1	1	0	1	3
76	Simiyu	Meatu	Rural	19	August	1	Public	Day School	Primary	Co education	19	Available	Not Available	18	18	March	2005	14	PRIMARY	Class Seven	39	150	Own Production		Three times		Single Parent		4	Peasants		Yes	Zaidi ya mwaka mmoja	1	1	1	1	1	4	1	1	0	1	3	1	1	1	1	4
77	Simiyu	Meatu	Rural	19	August	1	Public	Day School	Primary	Co education	19	Available	Not Available	23	23	October	2007	12	PRIMARY	Class Five	33	142	Own Production		Three times		Both Parent		4	Peasants		Yes	Zaidi ya mwaka mmoja	1	1	1	1	1	4	1	1	0	0	2	1	1	1	1	4
78	Simiyu	Meatu	Rural	19	August	1	Public	Day School	Primary	Co education	19	Available	Not Available	14	14	December	2004	15	PRIMARY	Class Seven	51.5	157	Own Production		Three times		Both Parent		9	Peasants		Yes	Zaidi ya mwaka mmoja	1	1	1	1	1	4	1	1	1	1	4	1	1	1	0	3
79	Simiyu	Meatu	Rural	19	August	1	Public	Day School	Primary	Co education	19	Available	Not Available	14	14	April	2004	15	PRIMARY	Class Seven	43.5	147	Own Production		Three times		Both Parent		5	Peasants		Yes	Zaidi ya mwaka mmoja	1	1	1	0	0	2	1	1	0	1	3	1	1	1	0	3
80	Simiyu	Meatu	Rural	19	August	1	Public	Day School	Primary	Co education	19	Available	Not Available	11	11	January	2006	13	PRIMARY	Class Seven	34	145	Own Production		Three times		Single Parent		11	Peasants		Yes	Zaidi ya mwaka mmoja	1	1	1	1	1	4	1	1	1	1	4	1	1	1	1	4
81	Simiyu	Meatu	Rural	19	August	1	Public	Day School	Primary	Co education	19	Available	Not Available	3	3	April	2006	13	PRIMARY	Class Six	37.200001	147	Own Production		Three times		Both Parent		14	Peasants		Yes	Zaidi ya mwaka mmoja	1	1	1	1	1	4	1	1	1	1	4	1	1	1	1	4
82	Simiyu	Meatu	Rural	19	August	1	Public	Day School	Primary	Co education	19	Available	Not Available	9	9	September	2005	14	PRIMARY	Class Seven	46.299999	170	Own Production		Three times		Both Parent		8	Peasants		Yes	Zaidi ya mwaka mmoja	1	1	1	1	1	4	1	1	1	1	4	1	1	1	0	3
83	Simiyu	Meatu	Rural	19	August	1	Public	Day School	Primary	Co education	19	Available	Not Available	1	3	March	2006	13	PRIMARY	Class Seven	35	151	Own Production		Three times		Both Parent		5	Peasants		Yes	Zaidi ya mwaka mmoja	1	1	1	1	1	4	1	1	1	1	4	1	1	1	1	4
84	Simiyu	Meatu	Rural	19	August	1	Public	Day School	Primary	Co education	19	Available	Not Available	28	28	August	2003	16	PRIMARY	Class Seven	35.799999	153	Own Production		Three times		Single Parent		7	Peasants		Yes	Zaidi ya mwaka mmoja	1	1	1	1	1	4	1	1	1	1	4	1	1	0	0	2
85	Simiyu	Meatu	Rural	19	August	1	Public	Day School	Primary	Co education	19	Available	Not Available	4	3	March	2007	13	PRIMARY	Class Five	31	143	Own Production		Three times		Single Parent		6	Peasants		Yes	Zaidi ya mwaka mmoja	1	1	0	0	1	2	1	0	0	1	2	1	1	1	1	4
86	Simiyu	Meatu	Rural	19	August	1	Public	Day School	Primary	Co education	19	Available	Not Available	18	18	March	2005	14	PRIMARY	Class Seven	29	142	Own Production		Three times		Both Parent		8	Peasants		Yes	Zaidi ya mwaka mmoja	1	1	1	1	1	4	1	1	1	1	4	1	1	0	1	3
87	Simiyu	Meatu	Rural	19	August	1	Public	Day School	Primary	Co education	19	Available	Not Available	2	2	August	2008	11	PRIMARY	Class Four	46	147	Own Production		Three times		Both Parent		5	Peasants		Yes	Zaidi ya mwaka mmoja	1	1	1	1	1	4	1	1	1	1	4	1	1	1	1	4
88	Simiyu	Meatu	Rural	14	October	1	Public	Day School	Secondary	Co education	21	Available	Not Available	88	14	October	2004	14	SECONDARY	Class Three	48	152	Own Production		Twice		Others. (Specify	Bibi na Babu	15	Peasants		Yes	Zaidi ya mwaka mmoja	1	1	1	1	0	3	1	1	0	1	3	1	1	1	0	3
89	Simiyu	Meatu	Rural	12	May	1	Public	Day School	Secondary	Co education	21	Not Available	Not Available	89	2	April	2003	16	SECONDARY	Class Three	61.5	164	Own Production		Twice		Living to a Relative		6	Peasants		Yes	Chini ya mwaka mmoja	1	1	1	1	0	3	1	1	1	0	3	1	1	1	0	3
90	Simiyu	Meatu	Rural	12	May	1	Public	Day School	Secondary	Co education	21	Not Available	Not Available	89	3	September	2003	16	SECONDARY	Class Three	50	164	Own Production		Twice		Both Parent		7	Peasants		Yes	Chini ya mwaka mmoja	1	1	1	1	0	3	1	1	1	0	3	1	1	1	0	3
91	Simiyu	Meatu	Rural	20	August	1	Public	Day School	Secondary	Co education	21	Available	Not Available	91	30	June	2003	16	SECONDARY	Class Three	40.200001	157	Own Production		Twice		Living to a Relative		3	Peasants		Yes	Zaidi ya mwaka mmoja	1	1	0	1	0	2	1	0	1	0	2	1	1	1	0	3
92	Simiyu	Meatu	Rural	20	August	1	Public	Day School	Secondary	Co education	28	Available	Not Available	89	13	April	2002	17	SECONDARY	Class Three	54.299999	155.2	Own Production		Twice		Living to a Relative		10	Peasants		Yes	Zaidi ya mwaka mmoja	81	1	1	1	0	3	1	1	1	0	3	1	1	0	0	2
93	Simiyu	Meatu	Rural	20	August	1	Public	Day School	Secondary	Co education	28	Available	Not Available	93	17	March	2002	17	SECONDARY	Class Three	58.799999	160	Own Production		Three times		Both Parent		14	Peasants		Yes	Zaidi ya mwaka mmoja	10	1	1	1	0	3	1	1	1	0	3	1	1	1	0	3
94	Simiyu	Meatu	Urban	21	August	1	Public	Day School	Primary	Co education	28	Available	Not Available	94	23	July	2007	12	PRIMARY	Class Six	55	160	Market		Three times		Both Parent		3	Business		Yes	Zaidi ya mwaka mmoja	1	1	1	1	1	4	1	1	1	1	4	1	1	1	1	4
95	Simiyu	Meatu	Urban	21	August	1	Public	Day School	Secondary	Co education	24	Available	Not Available	95	3	April	2004	16	SECONDARY	Class Three	53	164	Own Production		Three times		Both Parent		7	Peasants		Yes	Zaidi ya mwaka mmoja	1	1	1	1	1	4	1	1	1	0	3	1	0	1	0	2
96	Simiyu	Meatu	Urban	21	August	1	Public	Day School	Secondary	Co education	24	Available	Not Available	96	28	February	2002	17	SECONDARY	Class Four	65	165	Own Production		Three times		Both Parent		9	Peasants		Yes	Zaidi ya mwaka mmoja	1	1	1	1	0	3	1	0	1	0	2	0	0	1	0	1
97	Simiyu	Meatu	Urban	21	August	1	Public	Day School	Secondary	Co education	24	Available	Not Available	97	8	April	2004	15	SECONDARY	Class Two	50	164	Own Production		Three times		Both Parent		6	Peasants		Yes	Zaidi ya mwaka mmoja	1	1	1	1	1	4	1	1	1	0	3	1	0	0	0	1
98	Simiyu	Meatu	Urban	21	August	1	Public	Day School	Secondary	Co education	24	Available	Not Available	98	3	February	2005	14	SECONDARY	Class Two	43.5	154	Own Production		Three times		Living to a Relative		1	Peasants		Yes	Zaidi ya mwaka mmoja	1	1	1	1	1	4	1	1	1	0	3	1	0	1	0	2
99	Simiyu	Meatu	Urban	21	August	1	Public	Day School	Secondary	Co education	24	Available	Not Available	99	2	January	2003	16	SECONDARY	Class Two	58	172	Own Production		Three times		Both Parent		14	Peasants		Yes	Zaidi ya mwaka mmoja	1	1	1	1	0	3	1	0	1	0	2	0	0	1	0	1
100	Simiyu	Meatu	Urban	21	August	1	Public	Day School	Secondary	Co education	24	Available	Not Available	10	11	February	2002	17	SECONDARY	Class Two	56.5	160	Own Production		Twice		Both Parent		7	Peasants		Yes	Zaidi ya mwaka mmoja	1	1	1	1	1	4	1	0	1	1	3	1	0	1	1	3
101	Simiyu	Meatu	Urban	21	August	1	Public	Day School	Secondary	Co education	24	Available	Not Available	1	28	January	2003	16	SECONDARY	Class Two	61	172	Own Production		Twice		Both Parent		24	Peasants		Yes	Zaidi ya mwaka mmoja	1	1	1	1	0	3	1	1	0	0	2	1	0	0	0	1
102	Simiyu	Meatu	Urban	21	August	1	Public	Day School	Secondary	Co education	24	Available	Not Available	2	20	April	2001	18	SECONDARY	Class Three	57.400002	164	Own Production		Three times		Both Parent		11	Peasants		Yes	Zaidi ya mwaka mmoja	1	1	1	1	1	4	1	1	1	1	4	1	1	1	1	4
103	Simiyu	Meatu	Urban	21	August	1	Public	Day School	Secondary	Co education	24	Available	Not Available	3	2	November	2003	16	SECONDARY	Class Three	57.5	154	Own Production		Three times		Both Parent		8	Peasants		Yes	Zaidi ya mwaka mmoja	1	1	1	1	1	4	1	1	1	0	3	1	0	1	1	3
104	Simiyu	Meatu	Urban	21	August	1	Public	Day School	Secondary	Co education	24	Available	Not Available	4	6	December	2002	16	SECONDARY	Class Three	53.299999	161	Own Production		Three times		Both Parent		12	Peasants		Yes	Zaidi ya mwaka mmoja	1	1	1	1	0	3	1	1	1	0	3	1	0	0	0	1
105	Simiyu	Meatu	Urban	21	August	1	Public	Day School	Secondary	Co education	24	Available	Not Available	5	7	January	2002	17	SECONDARY	Class Two	58	164	Market		Three times		Living to a Relative		8	Employed		Yes	Chini ya mwaka mmoja	1	1	0	1	0	2	1	1	0	1	3	1	1	0	0	2
106	Simiyu	Meatu	Urban	21	August	1	Public	Day School	Secondary	Co education	24	Available	Not Available	6	7	August	2001	18	SECONDARY	Class Three	46	154	Own Production		Three times		Living to a Relative		12	Peasants		Yes	Zaidi ya mwaka mmoja	1	1	1	1	1	4	1	1	1	1	4	1	0	1	0	2
107	Simiyu	Meatu	Urban	21	August	1	Public	Day School	Secondary	Co education	24	Available	Not Available	7	8	March	2000	19	SECONDARY	Class Four	56	159	Own Production		Three times		Living to a Relative		3	Peasants		Yes	Zaidi ya mwaka mmoja	1	1	1	1	0	3	1	1	1	0	3	1	0	0	0	1
108	Simiyu	Meatu	Urban	21	August	1	Public	Day School	Secondary	Co education	24	Available	Not Available	8	16	August	2003	16	SECONDARY	Class Three	64	158	Own Production		Twice		Both Parent		5	Peasants		Yes	Zaidi ya mwaka mmoja	1	1	1	1	1	4	1	1	1	1	4	1	0	1	0	2
109	Simiyu	Meatu	Urban	21	August	1	Public	Day School	Secondary	Co education	24	Available	Not Available	9	25	November	2001	18	SECONDARY	Class Three	60	159	Own Production		Three times		Both Parent		11	Peasants		Yes	Zaidi ya mwaka mmoja	1	1	1	1	1	4	1	1	1	1	4	1	0	1	1	3
110	Simiyu	Meatu	Urban	21	August	1	Public	Day School	Secondary	Co education	28	Available	Not Available	10	16	September	2005	14	SECONDARY	Class Four	39	153	Own Production		Twice		Both Parent		4	Business		Yes	Zaidi ya mwaka mmoja	1	1	1	1	0	3	1	1	1	1	4	1	1	1	0	3
111	Simiyu	Meatu	Rural	20	August	1	Public	Day School	Secondary	Co education	28	Available	Not Available	11	24	December	2001	18	SECONDARY	Class Three	61.5	161	Own Production		Three times		Both Parent		7	Employed		Yes	Zaidi ya mwaka mmoja	1	1	0	1	0	2	1	0	1	0	2	1	0	0	0	1
112	Simiyu	Meatu	Urban	21	August	1	Public	Day School	Primary	Co education	28	Available	Not Available	12	4	February	2007	12	PRIMARY	Class Six	41	143	Market		Three times		Both Parent		8	Business		Yes	Zaidi ya mwaka mmoja	1	1	1	1	0	3	1	1	1	0	3	1	1	1	0	3
113	Simiyu	Meatu	Rural	12	August	1	Public	Day School	Secondary	Co education	28	Not Available	Not Available	13	13	February	2003	13	SECONDARY	Class Three	71.199997	170	Own Production		Twice		Both Parent		6	Peasants		Yes	Chini ya mwaka mmoja	1	1	0	1	0	2	1	0	1	0	2	0	0	0	0	0
114	Simiyu	Meatu	Rural	12	August	1	Public	Day School	Secondary	Co education	28	Not Available	Not Available	14	25	August	2002	17	SECONDARY	Class Three	44.700001	154	Own Production		Twice		Both Parent		11	Peasants		Yes	Chini ya mwaka mmoja	1	1	1	1	0	3	1	1	1	0	3	1	0	0	0	1
115	Simiyu	Meatu	Urban	21	August	1	Public	Day School	Primary	Co education	28	Available	Not Available	15	22	October	2006	13	SECONDARY	Class Four	38	155	Own Production		Twice		Living to a Relative		6	Employed		Yes	Zaidi ya mwaka mmoja	1	1	1	1	0	3	1	1	1	1	4	1	1	1	1	4
116	Simiyu	Meatu	Rural	12	August	1	Public	Day School	Secondary	Co education	28	Not Available	Not Available	16	5	September	2002	17	SECONDARY	Class Three	50	157	Own Production		Twice		Both Parent		6	Peasants		Yes	Chini ya mwaka mmoja	1	1	1	1	0	3	1	0	1	0	2	1	1	1	1	4
117	Simiyu	Meatu	Rural	21	August	1	Public	Day School	Secondary	Co education	21	Available	Not Available	17	7	December	2002	16	SECONDARY	Class Three	50	159	Own Production		Twice		Both Parent		6	Peasants		Yes	Chini ya mwaka mmoja	1	1	0	1	0	2	1	0	1	0	2	1	1	1	1	4
118	Simiyu	Meatu	Rural	20	August	1	Public	Day School	Secondary	Co education	28	Available	Not Available	18	28	May	2003	16	SECONDARY	Class Three	55.200001	159	Own Production		Once		Living to a Relative		8	Peasants		Yes	Zaidi ya mwaka mmoja	1	1	1	1	0	3	1	1	1	0	3	1	1	1	1	4
119	Simiyu	Meatu	Urban	21	August	1	Public	Day School	Primary	Co education	28	Available	Not Available	19	20	October	2005	14	PRIMARY	Class Six	31.5	142	Own Production		Three times		Both Parent		10	Peasants		Yes	Zaidi ya mwaka mmoja	1	1	1	1	1	4	1	1	1	1	4	1	1	1	1	4
120	Simiyu	Meatu	Urban	21	August	1	Public	Day School	Primary	Co education	28	Available	Not Available	20	26	June	2007	12	PRIMARY	Class Six	42	162	Own Production		Three times		Both Parent		10	Peasants		Yes	Zaidi ya mwaka mmoja	1	1	1	1	1	4	1	1	1	1	4	1	1	1	1	4
121	Simiyu	Meatu	Urban	21	August	1	Public	Day School	Primary	Co education	28	Available	Not Available	21	7	September	2007	14	PRIMARY	Class Six	47	140	Own Production		Three times		Living to a Relative		5	Employed		Yes	Zaidi ya mwaka mmoja	1	1	1	1	1	4	1	0	0	0	1	1	1	0	1	3
122	Simiyu	Meatu	Urban	21	August	1	Public	Day School	Primary	Co education	28	Available	Not Available	22	3	September	2006	13	PRIMARY	Class Six	31	140	Own Production		Three times		Single Parent		6	Peasants		Yes	Zaidi ya mwaka mmoja	1	1	1	1	1	4	1	1	1	1	4	1	1	1	1	4
123	Simiyu	Meatu	Urban	21	August	1	Public	Day School	Primary	Co education	28	Available	Not Available	23	1	August	2008	11	PRIMARY	Class Five	25	132	Own Production		Twice		Both Parent		12	Business		Yes	Zaidi ya mwaka mmoja	1	1	0	1	1	3	1	0	1	1	3	1	1	1	0	3
124	Simiyu	Meatu	Urban	21	August	1	Public	Day School	Primary	Co education	28	Available	Not Available	24	24	February	2007	12	PRIMARY	Class Five	37	149	Own Production		Three times		Both Parent		8	Employed		Yes	Zaidi ya mwaka mmoja	1	1	1	1	0	3	1	1	1	0	3	1	1	1	0	3
125	Simiyu	Meatu	Urban	21	August	1	Public	Day School	Primary	Co education	28	Available	Not Available	23	13	September	2006	13	PRIMARY	Class Five	41	139	Market		Three times		Both Parent		8	Business		Yes	Zaidi ya mwaka mmoja	1	1	1	0	1	3	1	1	1	1	4	1	0	0	0	1
126	Simiyu	Meatu	Urban	21	August	1	Public	Day School	Primary	Co education	28	Available	Not Available	26	13	December	2007	12	PRIMARY	Class Five	35	142	Market		Twice		Both Parent		6	Business		Yes	Zaidi ya mwaka mmoja	1	1	1	1	1	4	1	1	1	1	4	1	1	1	1	4
127	Simiyu	Meatu	Urban	21	August	1	Public	Day School	Primary	Co education	28	Available	Not Available	27	6	June	2005	14	PRIMARY	Class Six	46	160	Own Production		Three times		Living to a Relative		7	Employed		Yes	Zaidi ya mwaka mmoja	1	1	1	1	1	4	1	0	0	1	2	1	1	1	0	3
128	Simiyu	Meatu	Urban	21	August	1	Public	Day School	Primary	Co education	28	Available	Not Available	28	3	February	2006	13	PRIMARY	Class Six	47	155	Own Production		Twice		Living to a Relative		4	Business		Yes	Zaidi ya mwaka mmoja	1	1	1	1	0	3	1	1	1	0	3	1	1	1	0	3
129	Simiyu	Meatu	Rural	21	August	1	Public	Day School	Secondary	Co education	21	Not Available	Available	29	1	November	2001	18	SECONDARY	Class Four	41	139	Own Production		Three times		Both Parent		7	Peasants		Yes	Chini ya mwaka mmoja	1	1	1	1	0	3	1	1	1	1	4	1	0	0	0	1
130	Simiyu	Meatu	Urban	21	August	1	Public	Day School	Primary	Co education	28	Available	Not Available	30	26	April	2006	13	PRIMARY	Class Six	36	153	Market		Three times		Both Parent		10	Employed		Yes	Zaidi ya mwaka mmoja	1	1	0	1	1	3	1	0	1	1	3	1	1	1	0	3
131	Simiyu	Meatu	Urban	21	August	1	Public	Day School	Primary	Co education	28	Available	Not Available	31	4	March	2007	12	PRIMARY	Class Six	37	155	Market		Three times		Both Parent		4	Employed		Yes	Zaidi ya mwaka mmoja	1	1	1	1	0	3	1	1	1	0	3	1	1	1	0	3
132	Simiyu	Meatu	Rural	21	August	1	Public	Day School	Secondary	Co education	21	Not Available	Available	32	11	July	2002	17	SECONDARY	Class Four	36	133	Own Production		Three times		Both Parent		7	Peasants		Yes	Chini ya mwaka mmoja	1	1	1	0	1	3	1	1	1	1	4	0	0	1	1	2
133	Simiyu	Meatu	Rural	21	August	1	Public	Day School	Secondary	Co education	21	Not Available	Available	33	14	May	2000	19	SECONDARY	Class Four	40	139	Own Production		Three times		Both Parent		5	Peasants		Yes	Chini ya mwaka mmoja	1	1	1	1	0	3	1	1	1	0	3	1	1	1	0	3
134	Simiyu	Meatu	Urban	21	August	1	Public	Day School	Primary	Co education	28	Available	Not Available	34	24	October	2003	15	PRIMARY	Class Six	57.5	163	Own Production		Three times		Both Parent		17	Peasants		Yes	Zaidi ya mwaka mmoja	1	1	1	1	1	4	1	1	1	1	4	1	1	1	1	4
135	Simiyu	Meatu	Rural	21	August	1	Public	Day School	Secondary	Co education	21	Not Available	Available	35	15	May	2002	17	PRIMARY	Class Four	32	137	Own Production		Three times		Both Parent		6	Peasants		Yes	Chini ya mwaka mmoja	1	1	0	0	0	1	0	0	0	0	0	1	1	0	1	3
136	Simiyu	Meatu	Urban	21	August	1	Public	Day School	Primary	Co education	28	Available	Not Available	36	19	January	2007	12	PRIMARY	Class Six	51	160	Market		Three times		Both Parent		3	Employed		Yes	Zaidi ya mwaka mmoja	1	1	1	1	0	3	1	1	1	1	4	1	1	1	1	4
137	Simiyu	Meatu	Urban	21	August	1	Public	Day School	Primary	Co education	28	Available	Not Available	37	24	December	2005	14	PRIMARY	Class Six	54	160	Market		Three times		Both Parent		4	Employed		Yes	Zaidi ya mwaka mmoja	1	1	1	1	0	3	1	1	1	1	4	1	1	0	0	2
138	Simiyu	Meatu	Urban	21	August	1	Public	Day School	Primary	Co education	28	Available	Not Available	38	1	June	2006	13	PRIMARY	Class Six	32	148	Market		Three times		Both Parent		5	Employed		Yes	Zaidi ya mwaka mmoja	1	1	1	1	1	4	1	1	1	1	4	1	0	1	1	3
139	Simiyu	Meatu	Rural	21	August	1	Public	Day School	Secondary	Co education	21	Not Available	Not Available	39	15	January	2005	14	SECONDARY	Class Two	29	132	Own Production		Twice		Both Parent		9	Peasants		Yes	Chini ya mwaka mmoja	1	1	1	1	0	3	1	1	1	0	3	1	0	1	0	2
140	Simiyu	Meatu	Rural	21	August	1	Public	Day School	Secondary	Co education	22	Not Available	Not Available	40	22	January	2004	15	SECONDARY	Class Two	35	139	Own Production		Twice		Both Parent		4	Employed		Yes	Chini ya mwaka mmoja	1	1	1	1	0	3	1	1	1	0	3	1	0	0	0	1
141	Simiyu	Meatu	Urban	21	August	1	Public	Day School	Primary	Co education	28	Available	Not Available	41	14	January	2007	12	PRIMARY	Class Six	33	140	Own Production		Three times		Both Parent		5	Business		Yes	Zaidi ya mwaka mmoja	1	1	1	1	1	4	1	1	1	1	4	1	1	1	1	4
142	Simiyu	Meatu	Urban	21	August	1	Public	Day School	Primary	Co education	28	Available	Not Available	42	11	December	2006	13	PRIMARY	Class Six	39	147	Own Production		Three times		Single Parent		4	Business		Yes	Zaidi ya mwaka mmoja	1	1	1	1	1	4	1	1	1	1	4	1	1	1	0	3
143	Simiyu	Meatu	Rural	21	August	1	Public	Day School	Secondary	Co education	21	Not Available	Not Available	43	8	May	2004	15	SECONDARY	Class One	40	144	Own Production		Twice		Living to a Relative		6	Peasants		Yes	Chini ya mwaka mmoja	1	1	0	1	0	2	1	0	1	0	2	1	0	0	0	1
144	Simiyu	Meatu	Urban	21	August	1	Public	Day School	Primary	Co education	28	Available	Not Available	44	28	August	2008	11	PRIMARY	Class Five	33	136	Market		Twice		Single Parent		4	Business		Yes	Zaidi ya mwaka mmoja	1	1	1	1	1	4	1	1	1	1	4	1	1	1	0	3
145	Simiyu	Meatu	Rural	21	August	1	Public	Day School	Secondary	Co education	21	Not Available	Available	45	11	November	2000	19	SECONDARY	Class Four	34	132	Own Production		Three times		Living to a Relative		6	Peasants		Yes	Chini ya mwaka mmoja	1	1	1	1	0	3	1	1	1	1	4	1	1	1	0	3
146	Simiyu	Meatu	Rural	21	August	1	Public	Day School	Secondary	Co education	21	Not Available	Available	46	28	July	2002	17	SECONDARY	Class Four	37	138	Own Production		Three times		Both Parent		11	Peasants		Yes	Chini ya mwaka mmoja	1	1	1	1	0	3	1	0	1	0	2	1	0	1	0	2
147	Simiyu	Meatu	Rural	21	August	1	Public	Day School	Secondary	Co education	21	Not Available	Not Available	47	3	December	2000	19	SECONDARY	Class Four	46	148	Own Production		Three times		Both Parent		9	Peasants		Yes	Chini ya mwaka mmoja	1	1	0	1	0	2	1	0	0	0	1	0	0	0	0	0
148	Simiyu	Meatu	Rural	21	August	1	Public	Day School	Secondary	Co education	24	Not Available	Not Available	48	21	July	2002	17	SECONDARY	Class Four	41	151	Own Production		Three times		Both Parent		10	Peasants		Yes	Chini ya mwaka mmoja	1	1	1	1	0	3	1	1	1	0	3	0	0	0	0	0
149	Simiyu	Meatu	Urban	21	August	1	Public	Day School	Primary	Co education	28	Available	Not Available	49	21	August	2008	11	PRIMARY	Class Five	31.5	140	Market		Three times		Both Parent		4	Business		Yes	Zaidi ya mwaka mmoja	1	1	1	1	1	4	1	1	1	1	4	1	1	1	0	3
150	Simiyu	Meatu	Rural	21	August	1	Public	Day School	Secondary	Co education	21	Not Available	Not Available	50	23	November	2001	18	SECONDARY	Class Four	46	145	Own Production		Three times		Living to a Relative		2	Peasants		Yes	Chini ya mwaka mmoja	1	1	1	1	1	4	1	1	1	0	3	1	1	1	0	3
152	Simiyu	Meatu	Urban	21	August	1	Public	Day School	Primary	Co education	28	Available	Not Available	52	8	August	2007	12	PRIMARY	Class Five	29	143	Market		Twice		Both Parent		7	Business		Yes	Zaidi ya mwaka mmoja	1	1	1	1	0	3	1	1	1	1	4	1	1	1	0	3
153	Simiyu	Meatu	Urban	21	August	1	Public	Day School	Secondary	Co education	24	Not Available	Not Available	53	27	August	2002	17	SECONDARY	Class Four	50	162	Market		Twice		Both Parent		5	Business		Yes	Zaidi ya mwaka mmoja	1	1	1	1	0	3	1	1	1	0	3	1	0	0	0	1
154	Simiyu	Meatu	Rural	21	August	1	Public	Day School	Secondary	Co education	21	Available	Not Available	54	14	March	2005	14	SECONDARY	Class Two	42	148	Own Production		Twice		Both Parent		9	Peasants		Yes	Chini ya mwaka mmoja	1	1	1	1	0	3	1	1	1	0	3	1	1	1	1	4
155	Simiyu	Meatu	Urban	21	August	1	Public	Day School	Secondary	Co education	24	Available	Not Available	55	29	April	2002	17	SECONDARY	Class Four	50	155	Market		Three times		Single Parent		7	Peasants		Yes	Zaidi ya mwaka mmoja	1	1	0	1	0	2	1	0	1	0	2	0	0	1	1	2
156	Simiyu	Meatu	Rural	21	August	1	Public	Day School	Secondary	Co education	21	Not Available	Not Available	56	16	February	2003	16	SECONDARY	Class Three	58	166	Own Production		Twice		Both Parent		6	Peasants		Yes	Chini ya mwaka mmoja	1	1	0	1	0	2	1	1	1	0	3	0	1	0	1	2
157	Simiyu	Meatu	Rural	21	August	1	Public	Day School	Secondary	Co education	21	Available	Not Available	57	31	March	2003	16	SECONDARY	Class Three	44	153	Own Production		Twice		Both Parent		7	Peasants		Yes	Zaidi ya mwaka mmoja	1	1	1	1	0	3	1	1	1	0	3	1	0	0	0	1
158	Simiyu	Meatu	Urban	21	August	1	Public	Day School	Primary	Co education	28	Available	Not Available	58	20	May	2005	14	PRIMARY	Class Six	50	160	Own Production		Three times		Both Parent		4	Employed		Yes	Zaidi ya mwaka mmoja	1	0	0	0	0	0	1	0	0	0	1	1	1	1	0	3
159	Simiyu	Meatu	Urban	21	August	1	Public	Day School	Primary	Co education	28	Available	Not Available	59	5	August	2005	13	PRIMARY	Class Six	39	155	Own Production		Three times		Living to a Relative		7	Employed		Yes	Zaidi ya mwaka mmoja	1	1	1	1	1	4	1	1	1	1	4	1	0	1	0	2
160	Simiyu	Meatu	Urban	21	August	1	Public	Day School	Primary	Co education	28	Available	Not Available	60	15	August	2006	13	PRIMARY	Class Six	41	144	Own Production		Three times		Living to a Relative		8	Employed		Yes	Zaidi ya mwaka mmoja	1	1	0	0	0	1	1	1	0	0	2	1	1	1	1	4
161	Simiyu	Meatu	Rural	21	August	1	Public	Day School	Secondary	Co education	21	Available	Not Available	61	31	March	2003	16	SECONDARY	Class Four	47	160	Own Production		Twice		Both Parent		6	Peasants		Yes	Zaidi ya mwaka mmoja	1	1	0	0	0	1	1	0	0	0	1	1	1	0	0	2
162	Simiyu	Meatu	Rural	21	August	1	Public	Day School	Secondary	Co education	21	Available	Not Available	62	30	May	2004	15	SECONDARY	Class Four	52	160	Own Production		Three times		Both Parent		7	Peasants		Yes	Zaidi ya mwaka mmoja	1	1	1	1	1	4	1	1	1	1	4	1	0	0	0	1
163	Simiyu	Meatu	Rural	21	August	1	Public	Day School	Secondary	Co education	21	Not Available	Not Available	63	10	December	2002	17	SECONDARY	Class Three	34.5	117	Own Production		Three times		Living to a Relative		7	Peasants		Yes	Chini ya mwaka mmoja	1	1	1	1	0	3	1	0	1	0	2	1	0	0	0	1
164	Simiyu	Meatu	Urban	21	August	1	Public	Day School	Primary	Co education	28	Available	Not Available	64	20	October	2006	14	PRIMARY	Class Seven	56	149.5	Own Production		Three times		Both Parent		8	Peasants		Yes	Zaidi ya mwaka mmoja	1	1	1	1	1	4	1	1	1	1	4	1	1	1	0	3
165	Simiyu	Meatu	Urban	21	August	1	Public	Day School	Primary	Co education	28	Available	Not Available	65	24	October	2006	14	PRIMARY	Class Six	40	141	Own Production		Three times		Both Parent		5	Peasants		Yes	Zaidi ya mwaka mmoja	1	1	1	1	1	4	1	1	1	1	4	1	1	1	1	4
166	Simiyu	Meatu	Rural	21	August	1	Public	Day School	Secondary	Co education	21	Available	Not Available	66	16	April	2004	15	SECONDARY	Class Three	44	139	Own Production		Three times		Single Parent		6	Peasants		Yes	Zaidi ya mwaka mmoja	1	1	1	1	1	4	1	1	1	1	4	1	1	1	1	4
167	Simiyu	Meatu	Rural	21	August	1	Public	Day School	Secondary	Co education	21	Available	Not Available	67	17	February	2003	16	SECONDARY	Class Three	50	158	Own Production		Twice		Single Parent		3	Peasants		Yes	Zaidi ya mwaka mmoja	1	1	1	1	0	3	1	1	1	0	3	1	0	1	0	2
168	Simiyu	Meatu	Rural	21	August	1	Public	Day School	Secondary	Co education	21	Not Available	Not Available	68	30	October	2006	18	SECONDARY	Class Four	35	137	Own Production		Three times		Single Parent		7	Employed		Yes	Chini ya mwaka mmoja	1	1	1	1	0	3	1	1	1	0	3	1	1	1	0	3
169	Simiyu	Meatu	Rural	21	August	1	Public	Day School	Secondary	Co education	21	Available	Not Available	69	30	March	2006	18	SECONDARY	Class Four	39	153	Own Production		Three times		Both Parent		0	Employed		Yes	Zaidi ya mwaka mmoja	1	1	1	1	1	4	1	1	1	1	4	1	1	1	1	4
170	Simiyu	Meatu	Rural	21	August	1	Public	Day School	Secondary	Co education	21	Available	Not Available	70	9	January	2002	17	SECONDARY	Class Three	49.599998	162	Own Production		Three times		Both Parent		5	Peasants		Yes	Zaidi ya mwaka mmoja	1	1	1	1	0	3	1	0	1	0	2	1	1	0	0	2
171	Simiyu	Meatu	Rural	20	August	1	Public	Day School	Secondary	Co education	21	Available	Not Available	71	23	September	2003	16	SECONDARY	Class Three	57	153	Market		Twice		Living to a Relative		6	Business		Yes	Zaidi ya mwaka mmoja	1	1	1	1	1	4	1	1	1	0	3	1	1	1	1	4
172	Simiyu	Meatu	Rural	20	August	1	Public	Day School	Secondary	Co education	21	Available	Not Available	72	23	March	2001	18	SECONDARY	Class Three	63	165	Own Production		Twice		Single Parent		8	Peasants		Yes	Zaidi ya mwaka mmoja	1	1	1	1	0	3	1	0	1	0	2	1	0	1	1	3
173	Simiyu	Meatu	Rural	20	August	1	Public	Day School	Secondary	Co education	28	Available	Not Available	73	6	December	2002	16	SECONDARY	Class Three	42.5	155	Own Production		Once		Both Parent		7	Employed		Yes	Zaidi ya mwaka mmoja	1	1	1	1	0	3	1	1	1	1	4	1	0	1	1	3
174	Simiyu	Meatu	Rural	20	August	1	Public	Day School	Secondary	Co education	28	Available	Not Available	74	3	March	2004	15	SECONDARY	Class Two	51.299999	165	Own Production		Three times		Both Parent		3	Peasants		Yes	Zaidi ya mwaka mmoja	1	1	1	1	1	4	1	1	1	1	4	1	1	1	1	4
175	Simiyu	Meatu	Rural	20	August	1	Public	Day School	Secondary	Co education	28	Available	Not Available	75	26	June	2005	14	SECONDARY	Class Two	53.400002	165	Own Production		Twice		Both Parent		6	Peasants		Yes	Zaidi ya mwaka mmoja	1	1	0	1	0	2	1	0	1	0	2	1	0	1	1	3
176	Simiyu	Meatu	Rural	20	August	1	Public	Day School	Secondary	Co education	24	Available	Not Available	76	3	December	2003	16	SECONDARY	Class Two	46.700001	158	Own Production		Three times		Both Parent		4	Peasants		Yes	Zaidi ya mwaka mmoja	1	1	1	1	1	4	1	0	1	0	2	1	0	0	1	2
177	Simiyu	Meatu	Rural	20	August	1	Public	Day School	Secondary	Co education	24	Available	Not Available	77	10	February	2003	16	SECONDARY	Class Two	51.5	160	Own Production		Three times		Single Parent		11	Peasants		Yes	Zaidi ya mwaka mmoja	1	1	1	1	1	4	1	1	1	1	4	1	1	1	1	4
178	Simiyu	Meatu	Urban	21	August	1	Public	Day School	Secondary	Co education	24	Available	Not Available	78	17	September	2004	15	SECONDARY	Class Two	49	154	Market		Three times		Single Parent		4	Business		Yes	Zaidi ya mwaka mmoja	1	1	1	1	1	4	1	1	1	0	3	1	0	0	1	2
179	Simiyu	Meatu	Urban	21	August	1	Public	Day School	Secondary	Co education	24	Available	Not Available	79	1	December	2004	15	SECONDARY	Class Four	61	169	Own Production		Three times		Both Parent		5	Peasants		Yes	Zaidi ya mwaka mmoja	1	1	0	1	1	3	1	1	1	0	3	1	0	0	1	2
180	Simiyu	Meatu	Urban	21	August	1	Public	Day School	Primary	Co education	28	Available	Not Available	80	6	August	2008	11	PRIMARY	Class Six	41	147	Market		Three times		Both Parent		5	Employed		Yes	Zaidi ya mwaka mmoja	1	1	1	1	1	4	1	1	1	1	4	1	1	1	1	4
181	Simiyu	Meatu	Urban	21	August	1	Public	Day School	Secondary	Co education	24	Available	Not Available	81	6	January	2003	16	SECONDARY	Class Three	43	154	Market		Three times		Both Parent		6	Employed		Yes	Zaidi ya mwaka mmoja	1	1	0	1	1	3	1	1	0	1	3	1	0	0	1	2
182	Simiyu	Meatu	Urban	21	August	1	Public	Day School	Secondary	Co education	24	Available	Not Available	82	25	June	2004	15	SECONDARY	Class Three	50	162	Market		Twice		Both Parent		5	Peasants		Yes	Zaidi ya mwaka mmoja	1	1	0	1	1	3	1	0	1	0	2	0	0	0	1	1
183	Simiyu	Meatu	Urban	21	August	1	Public	Day School	Secondary	Co education	28	Available	Not Available	83	30	December	2004	15	SECONDARY	Class Two	36.5	145	Own Production		Twice		Living to a Relative		6	Peasants		Yes	Zaidi ya mwaka mmoja	1	1	1	1	1	4	1	1	1	1	4	1	0	1	1	3
184	Simiyu	Meatu	Urban	21	August	1	Public	Day School	Primary	Co education	28	Available	Not Available	84	17	March	2006	13	PRIMARY	Class Seven	44.599998	155	Own Production		Three times		Single Parent		6	Peasants		Yes	Zaidi ya mwaka mmoja	1	1	0	1	0	2	1	0	1	0	2	1	1	1	1	4
185	Simiyu	Meatu	Urban	21	August	1	Public	Day School	Primary	Co education	28	Available	Not Available	85	21	April	2008	11	PRIMARY	Class Five	30.5	141	Own Production		Twice		Both Parent		5	Employed		Yes	Zaidi ya mwaka mmoja	1	1	1	1	0	3	1	1	1	1	4	1	1	1	1	4
186	Simiyu	Meatu	Urban	21	August	1	Public	Day School	Primary	Co education	28	Available	Not Available	86	12	June	2007	12	PRIMARY	Class Five	37.5	150	Own Production		Twice		Both Parent		6	Business		Yes	Zaidi ya mwaka mmoja	1	1	1	1	0	3	1	0	0	0	1	1	1	0	1	3
187	Simiyu	Meatu	Urban	21	August	1	Public	Day School	Primary	Co education	28	Available	Not Available	87	22	July	2008	11	PRIMARY	Class Five	30	140	Market		Three times		Both Parent		3	Business		Yes	Zaidi ya mwaka mmoja	1	1	1	1	1	4	1	1	1	1	4	1	1	1	1	4
188	Simiyu	Meatu	Urban	21	August	1	Public	Day School	Secondary	Co education	24	Available	Not Available	88	3	January	2003	16	SECONDARY	Class Three	55	161	Own Production		Twice		Living to a Relative		6	Peasants		Yes	Zaidi ya mwaka mmoja	1	1	1	1	1	4	1	1	1	1	4	1	1	1	1	4
189	Simiyu	Meatu	Urban	21	August	1	Public	Day School	Primary	Co education	28	Available	Not Available	89	22	November	2007	12	PRIMARY	Class Six	34	153	Own Production		Three times		Both Parent		6	Peasants		Yes	Zaidi ya mwaka mmoja	1	1	1	1	0	3	0	0	0	0	0	1	1	1	1	4
190	Simiyu	Meatu	Urban	21	August	1	Public	Day School	Primary	Co education	28	Available	Not Available	90	14	August	2007	12	PRIMARY	Class Six	31.5	140	Market		Three times		Single Parent		3	Business		Yes	Zaidi ya mwaka mmoja	1	1	0	1	0	2	1	0	1	0	2	1	0	1	1	3
191	Simiyu	Meatu	Urban	21	August	1	Public	Day School	Primary	Co education	28	Available	Not Available	91	9	September	2006	13	PRIMARY	Class Six	44	157	Market		Three times		Both Parent		6	Business		Yes	Zaidi ya mwaka mmoja	1	1	1	1	0	3	1	1	1	1	4	1	1	1	1	4
192	Simiyu	Meatu	Urban	21	August	1	Public	Day School	Primary	Co education	28	Available	Not Available	92	9	March	2006	13	PRIMARY	Class Six	45	140	Own Production		Three times		Both Parent		4	Peasants		Yes	Zaidi ya mwaka mmoja	1	1	1	1	1	4	1	1	0	0	2	1	1	1	1	4
193	Simiyu	Meatu	Urban	21	August	1	Public	Day School	Primary	Co education	28	Available	Not Available	93	5	January	2006	13	PRIMARY	Class Six	45	149	Market		Twice		Living to a Relative		4	Employed		Yes	Zaidi ya mwaka mmoja	1	1	1	1	1	4	1	1	1	1	4	1	1	1	1	4
194	Simiyu	Meatu	Urban	21	August	1	Public	Day School	Primary	Co education	28	Available	Not Available	94	6	August	2006	13	PRIMARY	Class Six	52	152	Own Production		Once		Living to a Relative		3	Peasants		Yes	Chini ya mwaka mmoja	1	1	1	1	0	3	1	1	1	0	3	1	1	1	1	4
195	Simiyu	Meatu	Urban	20	August	1	Public	Day School	Primary	Co education	28	Available	Not Available	95	12	May	2008	11	PRIMARY	Class Three	47	148	Own Production		Twice		Orphan		5	Peasants		Yes	Zaidi ya mwaka mmoja	1	1	0	1	0	2	0	1	0	1	2	1	1	1	1	4
196	Simiyu	Meatu	Urban	21	August	1	Public	Day School	Primary	Co education	28	Available	Not Available	1	5	December	2005	14	PRIMARY	Class Seven	54	156	Own Production		Twice		Both Parent		7	Peasants		Yes	Chini ya mwaka mmoja	1	1	0	1	1	3	1	1	1	0	3	1	1	1	1	4
197	Simiyu	Meatu	Urban	21	August	1	Public	Day School	Primary	Co education	5	Available	Not Available	97	14	December	2006	13	PRIMARY	Class Seven	36.5	148	Market		Three times		Single Parent		4	Business		Yes	Zaidi ya mwaka mmoja	1	1	1	1	1	4	1	0	1	0	2	1	1	1	1	4
198	Simiyu	Meatu	Urban	21	August	1	Public	Day School	Primary	Co education	28	Available	Not Available	98	23	October	2005	14	PRIMARY	Class Seven	42	155	Own Production		Three times		Both Parent		6	Peasants		Yes	Zaidi ya mwaka mmoja	1	1	1	1	1	4	1	0	1	1	3	1	1	1	1	4
199	Simiyu	Meatu	Rural	20	August	1	Public	Day School	Secondary	Co education	24	Available	Not Available	99	13	November	2003	16	SECONDARY	Class Three	58	154	Own Production		Twice		Living to a Relative		7	Peasants		Yes	Zaidi ya mwaka mmoja	1	1	0	1	0	2	1	1	1	0	3	1	1	0	0	2
200	Simiyu	Meatu	Urban	21	August	1	Public	Day School	Primary	Co education	28	Available	Not Available	0	12	December	2008	11	PRIMARY	Class Six	39	146	Market		Once		Both Parent		5	Business		Yes	Zaidi ya mwaka mmoja	1	1	1	1	1	4	1	0	1	0	2	1	0	0	1	2
201	Simiyu	Meatu	Rural	20	August	1	Public	Day School	Secondary	Co education	24	Available	Not Available	1	13	May	2007	12	PRIMARY	Class Six	36	145	Own Production		Twice		Both Parent		8	Business		Yes	Chini ya mwaka mmoja	1	1	1	0	1	3	0	0	1	1	2	0	1	0	1	2
202	Simiyu	Meatu	Rural	20	August	1	Public	Day School	Secondary	Co education	24	Available	Not Available	2	31	December	2003	16	SECONDARY	Class Four	34	145	Own Production		Twice		Living to a Relative		5	Peasants		Yes	Chini ya mwaka mmoja	1	1	0	1	0	2	0	0	1	1	2	1	1	1	0	3
203	Simiyu	Meatu	Rural	20	August	1	Public	Day School	Secondary	Co education	24	Available	Not Available	3	17	December	2004	15	SECONDARY	Class Two	52	154	Own Production		Twice		Both Parent		5	Employed		Yes	Zaidi ya mwaka mmoja	1	1	1	1	0	3	1	1	1	1	4	1	1	1	1	4
204	Simiyu	Meatu	Rural	20	August	1	Public	Day School	Secondary	Co education	24	Available	Not Available	4	29	October	2004	15	SECONDARY	Class Three	41	145	Own Production		Twice		Orphan		5	Peasants		Yes	Zaidi ya mwaka mmoja	1	1	1	1	1	4	1	1	1	1	4	1	0	1	0	2
205	Simiyu	Meatu	Urban	21	August	1	Public	Day School	Primary	Co education	28	Available	Not Available	5	25	April	2008	11	PRIMARY	Class Four	45	145	Own Production		Twice		Both Parent		11	Peasants		Yes	Zaidi ya mwaka mmoja	1	1	1	1	0	3	0	0	1	1	2	1	1	0	1	3
206	Simiyu	Meatu	Rural	20	August	1	Public	Day School	Secondary	Co education	6	Available	Not Available	6	21	June	2003	16	SECONDARY	Class Four	45	156	Own Production		Twice		Both Parent		1	Peasants		Yes	Zaidi ya mwaka mmoja	1	1	1	1	0	3	1	1	0	0	2	1	1	0	0	2
207	Simiyu	Meatu	Urban	21	August	1	Public	Day School	Primary	Co education	28	Available	Not Available	7	29	July	2008	11	PRIMARY	Class Six	54	126	Own Production		Twice		Both Parent		8	Peasants		Yes	Zaidi ya mwaka mmoja	1	1	1	1	0	3	0	0	0	1	1	1	1	1	0	3
208	Simiyu	Meatu	Rural	20	August	1	Public	Day School	Secondary	Co education	8	Available	Not Available	8	30	March	2004	15	SECONDARY	Class Four	61	168	Own Production		Once		Both Parent		5	Peasants		Yes	Zaidi ya mwaka mmoja	1	1	1	0	0	2	1	1	1	0	3	1	1	1	1	4
209	Simiyu	Meatu	Urban	20	August	1	Public	Day School	Primary	Co education	28	Available	Not Available	9	26	September	2007	12	PRIMARY	Class Five	49	146	Own Production		Twice		Both Parent		9	Peasants		Yes	Zaidi ya mwaka mmoja	1	1	1	1	1	4	1	1	1	0	3	1	1	0	0	2
211	Simiyu	Meatu	Urban	20	August	1	Public	Day School	Primary	Co education	28	Available	Not Available	11	21	December	2006	13	PRIMARY	Class Five	45	151	Own Production		Twice		Both Parent		10	Peasants		Yes	Zaidi ya mwaka mmoja	1	1	0	0	0	1	1	1	0	0	2	1	1	1	0	3
212	Simiyu	Meatu	Rural	21	August	1	Public	Day School	Primary	Co education	28	Available	Not Available	12	14	August	2007	12	PRIMARY	Class Five	41	145	Own Production		Twice		Both Parent		8	Peasants		Yes	Chini ya mwaka mmoja	1	1	1	1	0	3	1	1	0	0	2	1	1	0	0	2
213	Simiyu	Meatu	Urban	21	August	1	Public	Day School	Primary	Co education	28	Available	Not Available	13	13	May	2006	13	PRIMARY	Class Five	49	152	Own Production		Twice		Both Parent		5	Peasants		Yes	Zaidi ya mwaka mmoja	1	1	0	1	0	2	1	0	1	1	3	1	0	0	1	2
214	Simiyu	Meatu	Urban	20	August	1	Public	Day School	Primary	Co education	28	Available	Not Available	14	14	August	2007	12	PRIMARY	Class Six	51	145	Own Production		Three times		Both Parent		9	Peasants		Yes	Zaidi ya mwaka mmoja	1	1	0	0	0	1	1	0	1	0	2	1	1	1	0	3
215	Simiyu	Meatu	Rural	20	August	1	Public	Day School	Primary	Co education	28	Available	Not Available	15	29	May	2005	14	PRIMARY	Class Seven	48	150	Own Production		Three times		Both Parent		4	Peasants		Yes	Zaidi ya mwaka mmoja	1	1	1	1	0	3	1	1	0	0	2	1	1	1	1	4
216	Simiyu	Meatu	Rural	10	August	1	Public	Day School	Primary	Co education	28	Available	Not Available	16	21	June	2006	13	PRIMARY	Class Six	48	153	Own Production		Three times		Living to a Relative		11	Peasants		Yes	Zaidi ya mwaka mmoja	1	1	1	1	1	4	1	1	1	0	3	1	1	0	0	2
217	Simiyu	Meatu	Urban	20	August	1	Public	Day School	Primary	Co education	28	Available	Not Available	17	13	November	2005	14	PRIMARY	Class Seven	56	151	Own Production		Three times		Living to a Relative		6	Peasants		Yes	Zaidi ya mwaka mmoja	1	1	1	1	1	4	1	1	1	0	3	1	1	1	0	3
218	Simiyu	Meatu	Rural	20	August	1	Public	Day School	Secondary	Co education	24	Available	Not Available	18	29	June	2002	17	SECONDARY	Class Four	58	145	Own Production		Three times		Living to a Relative		7	Peasants		Yes	Zaidi ya mwaka mmoja	1	1	1	1	1	4	1	1	1	0	3	1	1	0	0	2
219	Simiyu	Meatu	Rural	21	August	1	Public	Day School	Secondary	Co education	24	Available	Not Available	1	21	August	2004	15	SECONDARY	Class Three	65	145	Own Production		Three times		Both Parent		8	Peasants		Yes	Zaidi ya mwaka mmoja	1	1	1	1	1	4	1	1	1	1	4	1	1	0	0	2
220	Simiyu	Meatu	Rural	20	August	1	Public	Day School	Secondary	Co education	24	Available	Not Available	20	30	March	2003	16	SECONDARY	Class Four	62	145	Own Production		Three times		Both Parent		5	Peasants		Yes	Zaidi ya mwaka mmoja	1	1	1	1	0	3	1	1	1	1	4	1	0	1	1	3
221	Simiyu	Meatu	Rural	20	August	1	Public	Day School	Secondary	Co education	24	Available	Not Available	21	25	June	2005	14	SECONDARY	Class Three	56	152	Own Production		Three times		Both Parent		8	Business		Yes	Zaidi ya mwaka mmoja	1	0	0	0	1	1	0	1	1	1	3	1	1	1	0	3
222	Simiyu	Meatu	Rural	20	August	1	Public	Day School	Secondary	Co education	8	Available	Not Available	22	23	June	2004	15	SECONDARY	Class Three	65	150	Own Production		Three times		Both Parent		6	Peasants		Yes	Zaidi ya mwaka mmoja	1	1	1	1	0	3	1	1	1	0	3	1	1	1	0	3
223	Simiyu	Meatu	Rural	20	August	1	Public	Day School	Secondary	Co education	24	Available	Not Available	1	25	December	2004	15	SECONDARY	Class Three	45	145	Own Production		Three times		Single Parent		3	Peasants		Yes	Zaidi ya mwaka mmoja	1	1	1	1	0	3	0	1	1	0	2	1	1	1	0	3
224	Simiyu	Meatu	Rural	20	August	1	Public	Day School	Secondary	Co education	24	Available	Not Available	24	30	June	2005	14	SECONDARY	Class Two	57	154	Own Production		Twice		Single Parent		3	Peasants		Yes	Zaidi ya mwaka mmoja	1	1	1	1	1	4	1	1	1	1	4	1	1	1	1	4
225	Simiyu	Meatu	Rural	20	August	1	Public	Day School	Secondary	Co education	24	Available	Not Available	25	25	September	2003	16	SECONDARY	Class Four	65	160	Own Production		Twice		Both Parent		6	Peasants		Yes	Zaidi ya mwaka mmoja	1	1	1	0	0	2	0	0	1	1	2	1	1	1	0	3
226	Simiyu	Meatu	Rural	20	August	1	Public	Day School	Secondary	Co education	24	Available	Not Available	26	24	September	2003	16	SECONDARY	Class Three	54	145	Own Production		Twice		Both Parent		4	Peasants		Yes	Zaidi ya mwaka mmoja	1	0	0	0	1	1	0	0	0	1	1	1	1	0	0	2
227	Simiyu	Meatu	Rural	21	August	1	Public	Day School	Secondary	Co education	24	Available	Not Available	27	8	July	2004	15	SECONDARY	Class Three	45	139	Own Production		Twice		Both Parent		6	Peasants		Yes	Zaidi ya mwaka mmoja	1	0	1	0	1	2	1	1	1	0	3	1	1	1	1	4
228	Simiyu	Itilima	Rural	21	August	1	Public	Day School	Primary	Co education	22	Not Available	Not Available	12	12	January	2005	14	PRIMARY	Class Seven	40	150	Own Production		Twice		Both Parent		10	Peasants		No		1	1	1	1	1	4	1	1	1	1	4	1	0	0	1	2
229	Simiyu	Itilima	Rural	21	August	1	Public	Day School	Primary	Co education	23	Not Available	Not Available	9	9	November	2004	15	PRIMARY	Class Seven	50	160	Own Production		Three times		Living to a Relative		3	Employed		No		1	1	0	0	0	1	1	1	1	1	4	1	0	0	1	2
230	Simiyu	Itilima	Rural	21	August	1	Public	Day School	Primary	Co education	26	Not Available	Not Available	30	14	April	2005	14	PRIMARY	Class Seven	49	160	Own Production		Three times		Single Parent		8	Peasants		No		1	1	0	1	0	2	1	1	1	1	4	1	0	0	0	1
231	Simiyu	Itilima	Rural	21	August	1	Public	Day School	Primary	Co education	30	Not Available	Not Available	31	4	April	2005	14	PRIMARY	Class Seven	45	150	Own Production		Twice		Both Parent		10	Peasants		No		1	1	0	1	0	2	1	1	1	1	4	1	0	0	0	1
232	Simiyu	Itilima	Rural	21	August	1	Public	Day School	Primary	Co education	21	Not Available	Not Available	32	12	February	2006	13	PRIMARY	Class Seven	31	138	Market		Three times		Both Parent		8	Peasants		No		1	1	0	1	0	2	1	0	1	0	2	1	0	0	0	1
233	Simiyu	Itilima	Rural	21	August	1	Public	Day School	Primary	Co education	28	Not Available	Not Available	33	10	November	2006	13	PRIMARY	Class Seven	45	160	Own Production		Three times		Both Parent		8	Peasants		No		1	0	0	1	0	1	1	0	1	0	2	1	0	0	0	1
234	Simiyu	Itilima	Rural	21	August	1	Public	Day School	Primary	Co education	28	Not Available	Not Available	34	2	February	2005	14	PRIMARY	Class Seven	43	160	Own Production		Twice		Living to a Relative		10	Peasants		No		1	1	0	1	0	2	1	0	1	0	2	1	0	0	0	1
235	Simiyu	Itilima	Rural	21	August	1	Public	Day School	Primary	Co education	28	Not Available	Not Available	35	13	February	2006	13	PRIMARY	Class Seven	45	150	Own Production		Three times		Single Parent		7	Peasants		No		1	1	0	1	0	2	1	0	1	0	2	1	0	0	0	1
236	Simiyu	Itilima	Rural	21	August	1	Public	Day School	Primary	Co education	28	Not Available	Not Available	36	5	May	2005	14	PRIMARY	Class Seven	43	160	Own Production		Three times		Both Parent		81	Peasants		No		1	1	0	1	0	2	1	0	1	0	2	1	0	0	0	1
237	Simiyu	Itilima	Rural	21	August	1	Public	Day School	Primary	Co education	28	Not Available	Not Available	37	6	July	2007	12	PRIMARY	Class Six	32	138	Own Production		Three times		Living to a Relative		5	Employed		No		1	1	0	1	0	2	1	0	1	0	2	1	0	0	0	1
238	Simiyu	Itilima	Rural	21	August	1	Public	Day School	Primary	Co education	21	Not Available	Not Available	38	5	December	2005	14	PRIMARY	Class Six	33	150	Own Production		Twice		Both Parent		6	Peasants		No		1	0	1	1	0	2	1	0	1	0	2	1	0	0	0	1
239	Simiyu	Itilima	Rural	21	August	1	Public	Day School	Primary	Co education	28	Not Available	Not Available	39	5	June	2005	14	PRIMARY	Class Six	38	150	Own Production		Twice		Single Parent		5	Peasants		No		1	1	1	1	0	3	1	0	1	0	2	0	0	0	0	0
240	Simiyu	Itilima	Rural	21	August	1	Public	Day School	Primary	Co education	21	Not Available	Not Available	40	29	December	2005	14	PRIMARY	Class Six	37	150	Own Production		Three times		Both Parent		4	Peasants		No		1	1	1	1	1	4	1	0	1	1	3	1	0	0	0	1
241	Simiyu	Itilima	Rural	20	August	1	Public	Day School	Primary	Co education	24	Not Available	Not Available	41	1	April	2004	15	PRIMARY	Class Six	48	165	Own Production		Three times		Both Parent		9	Peasants		No		1	1	1	0	1	3	1	0	0	1	2	1	0	0	0	1
242	Simiyu	Itilima	Rural	20	August	1	Public	Day School	Primary	Co education	20	Not Available	Not Available	42	30	May	2006	13	PRIMARY	Class Six	33	156	Own Production		Twice		Both Parent		4	Business		No		1	1	1	1	1	4	1	1	1	1	4	1	1	1	0	3
243	Simiyu	Itilima	Rural	21	August	1	Public	Day School	Primary	Co education	21	Not Available	Not Available	43	23	January	2005	14	PRIMARY	Class Six	35	153	Own Production		Twice		Both Parent		9	Peasants		No		1	1	1	1	1	4	1	1	1	1	4	1	1	1	0	3
244	Simiyu	Itilima	Rural	21	August	1	Public	Day School	Primary	Co education	20	Not Available	Not Available	44	4	June	2006	13	PRIMARY	Class Six	36	154	Own Production		Twice		Both Parent		10	Peasants		No		1	1	1	1	0	3	1	1	1	0	3	1	1	1	0	3
245	Simiyu	Itilima	Rural	21	August	1	Public	Day School	Primary	Co education	27	Not Available	Not Available	45	1	April	2004	15	PRIMARY	Class Six	32	150	Own Production		Twice		Single Parent		7	Peasants		No		1	1	1	0	0	2	1	1	0	1	3	1	0	0	0	1
246	Simiyu	Itilima	Rural	21	August	1	Public	Day School	Primary	Co education	24	Not Available	Not Available	46	5	October	2004	15	PRIMARY	Class Six	45	160	Own Production		Twice		Living to a Relative		6	Peasants		No		1	1	1	0	0	2	1	1	1	1	4	1	0	1	0	2
247	Simiyu	Itilima	Rural	21	August	1	Public	Day School	Primary	Co education	24	Not Available	Not Available	47	4	October	2006	13	PRIMARY	Class Six	40	160	Own Production		Twice		Both Parent		6	Business		No		1	1	1	0	0	2	1	1	1	1	4	1	1	1	0	3
248	Simiyu	Itilima	Urban	21	August	1	Public	Day School	Primary	Co education	20	Not Available	Not Available	24	6	April	2007	12	PRIMARY	Class Four	30	139	Own Production		Twice		Both Parent		9	Peasants		No		1	1	1	0	0	2	0	0	0	0	0	0	0	0	0	0
249	Simiyu	Itilima	Rural	21	August	1	Public	Day School	Primary	Co education	23	Available	Not Available	49	4	December	2007	12	PRIMARY	Class Five	30	159	Own Production		Twice		Both Parent		10	Peasants		No		1	0	1	0	0	1	0	0	0	0	0	0	0	0	0	0
250	Simiyu	Itilima	Rural	21	August	1	Public	Day School	Primary	Co education	24	Available	Not Available	50	4	December	2008	11	PRIMARY	Class Four	45	156	Own Production		Twice		Both Parent		11	Peasants		No		1	1	1	0	0	2	0	0	0	0	0	0	0	0	0	0
251	Simiyu	Itilima	Rural	21	August	1	Public	Day School	Primary	Co education	24	Available	Not Available	51	5	December	2007	12	PRIMARY	Class Four	45	149	Own Production		Twice		Single Parent		6	Peasants		No		1	1	1	0	0	2	0	0	0	0	0	0	0	0	0	0
252	Simiyu	Itilima	Rural	21	August	1	Public	Day School	Primary	Co education	21	Available	Not Available	52	5	September	2007	12	PRIMARY	Class Four	40	154	Own Production		Twice		Both Parent		10	Peasants		No		1	1	1	0	0	2	0	0	0	0	0	0	0	0	0	0
253	Simiyu	Itilima	Rural	20	August	1	Public	Day School	Primary	Co education	24	Available	Not Available	53	2	July	2007	12	PRIMARY	Class Four	30	136	Own Production		Twice		Both Parent		3	Peasants		No		1	1	1	0	0	2	0	0	0	0	0	0	0	0	0	0
254	Simiyu	Itilima	Rural	20	August	1	Public	Day School	Primary	Co education	21	Available	Not Available	54	4	November	2008	11	PRIMARY	Class Four	35	160	Own Production		Twice		Single Parent		6	Peasants		No		1	1	1	0	0	2	0	0	0	0	0	0	0	0	0	0
255	Simiyu	Itilima	Rural	20	August	1	Public	Day School	Primary	Co education	24	Available	Not Available	55	4	January	2008	11	PRIMARY	Class Four	35	161	Own Production		Three times		Both Parent		16	Peasants		No		1	1	1	0	0	2	0	0	0	0	0	0	0	0	0	0
256	Simiyu	Itilima	Rural	20	August	1	Public	Day School	Primary	Co education	20	Available	Not Available	56	5	December	2007	12	PRIMARY	Class Four	30	156	Own Production		Three times		Single Parent		6	Employed		No		1	1	1	0	0	2	0	0	0	0	0	0	0	0	0	0
257	Simiyu	Itilima	Rural	20	August	1	Public	Day School	Primary	Co education	24	Available	Not Available	57	20	February	2008	11	PRIMARY	Class Four	30	162	Market		Three times		Both Parent		10	Peasants		No		1	1	1	0	0	2	0	0	0	0	0	0	0	0	0	0
258	Simiyu	Itilima	Rural	21	August	1	Public	Day School	Primary	Co education	24	Available	Not Available	58	4	December	2007	12	PRIMARY	Class Five	40	162	Own Production		Twice		Both Parent		6	Employed		No		1	1	1	0	0	2	0	0	0	0	0	0	0	0	0	0
259	Simiyu	Itilima	Rural	21	August	1	Public	Day School	Primary	Co education	24	Available	Not Available	59	21	April	2008	11	PRIMARY	Class Four	32	159	Own Production		Twice		Both Parent		9	Peasants		No		1	1	1	0	0	2	0	0	0	0	0	0	0	0	0	0
260	Simiyu	Itilima	Rural	21	August	1	Public	Day School	Primary	Co education	24	Available	Not Available	60	5	April	2007	12	PRIMARY	Class Five	30	162	Own Production		Twice		Both Parent		11	Peasants		No		1	0	1	1	0	2	0	0	0	0	0	0	0	0	0	0
261	Simiyu	Itilima	Rural	21	August	1	Public	Day School	Primary	Co education	28	Available	Not Available	61	4	August	2008	11	PRIMARY	Class Four	29	163	Own Production		Three times		Both Parent		12	Peasants		No		1	1	1	1	1	4	1	1	1	1	4	1	1	1	1	4
262	Simiyu	Itilima	Rural	21	August	1	Public	Day School	Primary	Co education	24	Available	Not Available	62	7	November	2007	12	PRIMARY	Class Five	40	159.2	Own Production		Three times		Both Parent		9	Peasants		No			1	1	1	1	4	1	1	1	1	4	1	1	1	1	4
263	Simiyu	Itilima	Rural	21	August	1	Public	Day School	Primary	Co education	24	Available	Not Available	63	5	December	2007	12	PRIMARY	Class Five	38	149	Market		Three times		Both Parent		5	Peasants		No		1	0	0		1	1	0	0	0	0	0	0	0	0	0	0
264	Simiyu	Itilima	Rural	21	August	1	Public	Day School	Primary	Co education	28	Available	Not Available	64	1	May	2008	11	PRIMARY	Class Four	38	163	Own Production		Twice		Single Parent		9	Business		No		1	0	0	1	0	1	0	0	0	0	0	0	0	0	0	0
265	Simiyu	Itilima	Rural	20	August	1	Public	Day School	Primary	Co education	28	Available	Not Available	65	6	December	2008	11	PRIMARY	Class Five	40	162	Own Production		Three times		Both Parent		8	Peasants		No		1	0	1	0	1	2	0	0	0	0	0	0	0	0	0	0
266	Simiyu	Itilima	Rural	21	August	1	Public	Day School	Primary	Co education	21	Available	Not Available	66	4	August	2007	12	PRIMARY	Class Five	38	162	Own Production		Three times		Both Parent		10	Peasants		No		1	0	1	1	0	2	0	0	0	0	0	0	0	0	0	0
267	Simiyu	Itilima	Rural	21	August	1	Public	Day School	Primary	Co education	27	Available	Not Available	67	2	December	2006	13	PRIMARY	Class Four	42	149	Own Production		Twice		Single Parent		8	Peasants		No		1	1	0	0	0	1	0	0	0	0	0	0	0	0	0	0
268	Simiyu	Itilima	Rural	21	August	1	Public	Day School	Secondary	Co education	21	Available	Not Available	29	4	May	2004	15	SECONDARY	Class One	57	163	Own Production		Three times		Single Parent		14	Employed		No			1	1	1	1	4	1	1	1	1	4	1	1	0	1	3
269	Simiyu	Itilima	Rural	23	August	1	Public	Day School	Secondary	Co education	21	Available	Not Available	69	5	October	2004	15	SECONDARY	Class One	50	153	Own Production		Twice		Both Parent		7	Peasants		No			1	1	1	1	4	1	1	1	1	4	1	1	0	0	2
270	Simiyu	Itilima	Rural	23	August	1	Public	Day School	Secondary	Co education	21	Available	Not Available	52	20	December	2002	17	SECONDARY	Class One	51	162	Own Production		Twice		Both Parent		17	Peasants		No			1	1	1	1	4	1	1	0	0	2	1	0	1	1	3
271	Simiyu	Itilima	Rural	23	August	1	Public	Day School	Secondary	Co education	21	Available	Not Available	53	15	May	2003	16	SECONDARY	Class One	61	166	Own Production		Twice		Both Parent		11	Business		No			1	1	0	1	3	1	1	0	0	2	1	1	0	0	2
272	Simiyu	Itilima	Rural	23	August	1	Public	Day School	Secondary	Co education	21	Available	Not Available	34	5	November	2005	14	SECONDARY	Class One	41	152	Own Production		Three times		Both Parent		11	Peasants		No			1	0	1	1	3	1	1	0	0	2	1	0	0	1	2
274	Simiyu	Itilima	Rural	23	August	1	Public	Day School	Secondary	Co education	21	Available	Not Available	28	29	January	2003	16	SECONDARY	Class Two	52	150	Own Production		Twice		Single Parent		13	Peasants		No			0	1	1	1	3	1	1	0	0	2	1	1	0	0	2
275	Simiyu	Itilima	Rural	23	August	1	Public	Day School	Secondary	Co education	21	Available	Not Available	43	1	July	2005	14	SECONDARY	Class One	44	150	Market		Three times		Both Parent		7	Business		No			1	1	1	1	4	1	1	0	0	2	1	1	1	1	4
288	Simiyu	Itilima	Rural	21	August	1	Public	Day School	Secondary	Co education	21	Available	Not Available	49	1	February	2003	17	SECONDARY	Class One	54	160	Own Production		Twice		Both Parent		15	Peasants		No			1	0	1	1	3	1	1	0	0	2	1	1	0	0	2
289	Simiyu	Itilima	Rural	21	August	1	Public	Day School	Secondary	Co education	21	Available	Not Available	33	31	July	2002	17	SECONDARY	Class One	58	158	Own Production		Once		Single Parent		6	Peasants		No			1	1	0	1	3	1	1	1	1	4	1	0	0	0	1
290	Simiyu	Itilima	Rural	21	August	1	Public	Day School	Secondary	Co education	21	Available	Not Available	55	15	October	2002	17	SECONDARY	Class One	59	160	Own Production		Three times		Single Parent		5	Peasants		No			1	0	0	0	1	1	1	1	1	4	1	0	0	0	1
292	Simiyu	Itilima	Rural	21	August	1	Public	Day School	Secondary	Co education	21	Available	Not Available	36	25	October	2003	16	SECONDARY	Class One	48	160	Own Production		Twice		Both Parent		6	Peasants		No			1	1	0	1	3	1	1	1	1	4	1	1	0	0	2
294	Simiyu	Itilima	Rural	21	August	1	Public	Day School	Secondary	Co education	21	Available	Not Available	50	27	May	2004	15	SECONDARY	Class One	45	148	Own Production		Twice		Single Parent		7	Peasants		No			1	1	0	1	3	1	1	1	1	4	1	0	1	1	3
295	Simiyu	Itilima	Rural	21	August	1	Public	Day School	Secondary	Co education	21	Available	Not Available	18	15	April	2004	15	SECONDARY	Class One	51	151	Own Production		Twice		Single Parent		3	Business		No			1	1	1	1	4	1	1	0	1	3	1	0	1	0	2
297	Simiyu	Itilima	Rural	21	August	1	Public	Day School	Secondary	Co education	21	Available	Not Available	20	27	March	2001	17	SECONDARY	Class Three	57	159	Own Production		Twice		Single Parent		10	Peasants		No			1	0	1	0	2	1	1	1	1	4	1	0	1	0	2
298	Simiyu	Itilima	Rural	21	August	1	Public	Day School	Secondary	Co education	21	Available	Not Available	54	11	January	2002	17	SECONDARY	Class Three	60	152	Own Production		Twice		Both Parent		15	Peasants		No			1	1	1	0	3	1	1	1	1	4	0	0	0	0	0
300	Simiyu	Itilima	Rural	21	August	1	Public	Day School	Secondary	Co education	21	Available	Available	8	3	May	2002	17	SECONDARY	Class Three	50	160	Own Production		Twice		Single Parent		5	Employed		No			1	0	0	0	1	1	0	1	0	2	1	1	1	0	3
303	Simiyu	Itilima	Rural	21	August	1	Public	Day School	Secondary	Co education	21	Available	Available	31	8	October	2002	16	SECONDARY	Class Three	53	163	Own Production		Twice		Single Parent		4	Peasants		No			1	1	0	1	3	1	0	1	0	2	1	0	1	0	2
305	Simiyu	Itilima	Rural	21	August	1	Public	Day School	Secondary	Co education	21	Available	Available	39	21	December	2003	16	SECONDARY	Class Three	52	155	Market		Three times		Both Parent		7	Employed		No			1	1	0	1	3	1	0	1	0	2	1	1	0	0	2
306	Simiyu	Itilima	Rural	21	August	1	Public	Day School	Secondary	Co education	21	Available	Not Available	57	6	March	2001	18	SECONDARY	Class Three	51	145	Own Production		Twice		Both Parent		6	Peasants		No			1	1	0	1	3	1	0	1	0	2	1	1	0	0	2
308	Simiyu	Itilima	Rural	21	August	1	Public	Day School	Secondary	Co education	21	Available	Not Available	25	25	August	2003	17	SECONDARY	Class One	50	155	Own Production		Twice		Single Parent		27	Peasants		No			1	1	0	1	3	1	1	1	0	3	0	0	0	0	0
310	Simiyu	Itilima	Rural	21	August	1	Public	Day School	Secondary	Co education	21	Available	Not Available	11	3	October	2003	16	SECONDARY	Class One	43	150	Own Production		Twice		Both Parent		10	Peasants		No			1	1	0	0	2	1	1	1	0	3	1	1	0	0	2
311	Simiyu	Itilima	Rural	21	August	1	Public	Day School	Secondary	Co education	21	Available	Not Available	17	2	December	2004	15	SECONDARY	Class One	44	153	Own Production		Three times		Both Parent		10	Peasants		No			1	1	0	0	2	1	1	1	0	3	1	0	1	0	2
312	Simiyu	Itilima	Rural	21	August	1	Public	Day School	Secondary	Co education	21	Available	Not Available	22	7	December	2005	14	SECONDARY	Class One	38	152	Own Production		Twice		Both Parent		8	Peasants		No			1	1	0	0	2	1	0	0	0	1	1	1	0	0	2
313	Simiyu	Itilima	Rural	21	August	1	Public	Day School	Secondary	Co education	21	Available	Not Available	7	4	March	2003	16	SECONDARY	Class One	55	161	Own Production		Twice		Both Parent		8	Peasants		No			1	1	0	0	2	1	0	1	0	2	1	0	1	0	2
315	Simiyu	Itilima	Rural	21	August	1	Public	Day School	Secondary	Co education	21	Available	Not Available	47	1	January	2005	15	SECONDARY	Class One	48	158	Own Production		Twice		Both Parent		14	Peasants		No			1	1	1	0	3	1	1	1	0	3	1	0	0	0	1
316	Simiyu	Itilima	Rural	21	August	1	Public	Day School	Secondary	Co education	21	Available	Not Available	5	12	December	2002	17	SECONDARY	Class Two	48	160	Own Production		Three times		Both Parent		11	Peasants		No			1	1	1	0	3	1	0	1	0	2	1	1	0	0	2
319	Simiyu	Itilima	Rural	21	August	1	Public	Day School	Secondary	Co education	21	Available	Not Available	37	7	May	2003	16	SECONDARY	Class Two	56	158	Own Production		Twice		Both Parent		6	Peasants		No			1	1	1	0	3	1	1	1	1	4	1	0	0	0	1
321	Simiyu	Itilima	Rural	21	August	1	Public	Day School	Secondary	Co education	21	Available	Available	15	21	June	2003	16	SECONDARY	Class Three	50	164	Market		Three times		Both Parent		8	Employed		No			1	1	1	1	4	1	1	1	0	3	1	0	0	0	1
322	Simiyu	Itilima	Rural	21	August	1	Public	Day School	Secondary	Co education	21	Available	Available	13	8	August	2001	18	SECONDARY	Class Three	68	164	Own Production		Twice		Single Parent		15	Peasants		No			1	1	1	1	4	1	1	1	1	4	1	1	1	1	4
323	Simiyu	Itilima	Rural	21	August	1	Public	Day School	Secondary	Co education	21	Available	Not Available	1	15	May	2005	14	SECONDARY	Class One	50	162	Own Production		Three times		Both Parent		7	Employed		No			1	1	1	1	4	1	1	0	0	2	1	0	0	0	1
324	Simiyu	Itilima	Rural	21	August	1	Public	Day School	Secondary	Co education	21	Available	Not Available	48	11	November	2003	17	SECONDARY	Class One	50	161	Own Production		Three times		Both Parent		7	Peasants		No			1	1	1	1	4	1	1	1	0	3	1	1	0	0	2
325	Simiyu	Itilima	Rural	21	August	1	Public	Day School	Secondary	Co education	21	Available	Not Available	9	22	November	2002	17	SECONDARY	Class One	55	155	Own Production		Three times		Single Parent		12	Peasants		No			1	1	1	1	4	1	1	1	0	3	1	1	0	0	2
326	Simiyu	Itilima	Rural	21	August	1	Public	Day School	Secondary	Co education	21	Available	Not Available	21	2	October	2002	16	SECONDARY	Class One	62	165	Own Production		Twice		Both Parent		13	Peasants		No			1	1	1	1	4	1	0	1	0	2	1	0	1	0	2
327	Simiyu	Itilima	Rural	21	August	1	Public	Day School	Secondary	Co education	21	Available	Not Available	30	25	January	2004	15	SECONDARY	Class One	49	160	Own Production		Twice		Both Parent		2	Peasants		No			1	1	1	1	4	1	0	1	0	2	1	0	1	0	2
328	Simiyu	Itilima	Rural	21	August	1	Public	Day School	Secondary	Co education	18	Available	Available	13	23	June	2002	17	SECONDARY	Class Two	56	159	Own Production		Twice		Both Parent		10	Peasants		No			1	1	1	1	4	1	0	1	0	2	1	0	1	0	2
329	Simiyu	Itilima	Rural	21	August	1	Public	Day School	Secondary	Co education	18	Available	Available	31	23	April	2003	16	SECONDARY	Class One	52	156	Own Production		Three times		Both Parent		14	Employed		No			1	1	1	1	4	1	0	1	0	2	1	0	1	0	2
330	Simiyu	Itilima	Rural	21	August	1	Public	Day School	Secondary	Co education	18	Available	Available	12	1	July	2001	18	SECONDARY	Class Three	49	148	Own Production		Twice		Single Parent		7	Peasants		No			1	1	1	1	4	1	0	1	0	2	1	0	1	0	2
331	Simiyu	Itilima	Rural	21	August	1	Public	Day School	Secondary	Co education	18	Available	Available	27	20	January	2004	15	SECONDARY	Class Two	39	159	Own Production		Twice		Both Parent		21	Peasants		No			1	0	0	0	1	1	0	1	0	2	1	0	1	0	2
332	Simiyu	Itilima	Rural	21	August	1	Public	Day School	Secondary	Co education	18	Available	Available	32	18	February	2000	19	SECONDARY	Class One	54	160	Own Production		Twice		Single Parent		9	Peasants		No	Zaidi ya mwaka mmoja	2	1	0	1	1	3	1	0	1	0	2	1	0	1	0	2
333	Simiyu	Itilima	Rural	21	August	1	Public	Day School	Secondary	Co education	18	Available	Available	29	2	February	2000	19	SECONDARY	Class Four	60	160	Own Production		Twice		Both Parent		10	Peasants		No			1	0	1	1	3	1	0	1	0	2	1	0	1	0	2
334	Simiyu	Itilima	Rural	21	August	1	Public	Day School	Secondary	Co education	18	Available	Available	25	28	December	2001	18	SECONDARY	Class Two	59	156	Own Production		Three times		Single Parent		4	Peasants		No			1	0	0	1	2	1	0	1	0	2	1	0	1	0	2
335	Simiyu	Itilima	Rural	21	August	1	Public	Day School	Secondary	Co education	18	Available	Available	18	12	November	2003	16	SECONDARY	Class One	58	161	Own Production		Twice		Both Parent		15	Peasants		No			1	0	0	1	2	1	0	1	0	2	1	0	1	0	2
336	Simiyu	Itilima	Rural	23	August	1	Public	Day School	Secondary	Co education	18	Available	Available	22	9	January	2001	18	SECONDARY	Class Two	49	157	Own Production		Twice		Both Parent		8	Peasants		No			1	0	0	1	2	1	0	1	0	2	1	0	1	0	2
337	Simiyu	Itilima	Rural	23	August	1	Public	Day School	Secondary	Co education	18	Available	Available	32	2	June	2003	16	SECONDARY	Class One	58	153	Own Production		Twice		Both Parent		8	Peasants		No	Zaidi ya mwaka mmoja	1	1	0	0	1	2	1	0	1	0	2	1	0	1	0	2
338	Simiyu	Itilima	Rural	23	August	1	Public	Day School	Secondary	Co education	18	Available	Available	3	2	March	2001	18	SECONDARY	Class Three	55	157	Own Production		Three times		Both Parent		10	Peasants		No			1	0	0		1	1	0	1	0	2	0	0	0	0	0
339	Simiyu	Itilima	Rural	21	August	1	Public	Day School	Secondary	Co education	18	Available	Available	33	25	May	2005	14	SECONDARY	Class One	49	158	Own Production		Three times		Both Parent		10	Business		No			1	0	0	0	1	1	0	1	0	2	1	0	0	0	1
340	Simiyu	Itilima	Rural	23	August	1	Public	Day School	Secondary	Co education	18	Available	Available	17	13	December	2001	17	SECONDARY	Class Two	56	159	Own Production		Twice		Both Parent		6	Peasants		No			1	0	1	0	2	1	0	1	0	2	1	0	0	0	1
341	Simiyu	Itilima	Rural	23	August	1	Public	Day School	Secondary	Co education	18	Available	Available	7	1	January	2002	17	SECONDARY	Class Four	59	160	Own Production		Twice		Both Parent		10	Peasants		No			1	0	1	0	2	1	0	1	0	2	1	0	0	0	1
342	Simiyu	Itilima	Urban	21	August	1	Public	Day School	Secondary	Co education	18	Available	Available	15	24	December	2002	16	SECONDARY	Class Two	57	159	Own Production		Twice		Both Parent		14	Peasants		No			1	0	1	0	2	1	0	1	0	2	1	0	0	0	1
343	Simiyu	Itilima	Rural	23	August	1	Public	Day School	Secondary	Co education	18	Available	Available	3	1	January	2003	16	SECONDARY	Class Two	53	160	Own Production		Three times		Both Parent		11	Peasants		No			1	0	1	0	2	1	0	1	0	2	0	0	0	0	0
344	Simiyu	Itilima	Rural	23	August	1	Public	Day School	Secondary	Co education	21	Available	Available	26	31	May	2003	16	SECONDARY	Class One	57	158	Own Production		Twice		Both Parent		7	Peasants		No			1	0	1	0	2	1	0	1	1	3	1	0	0	1	2
345	Simiyu	Itilima	Rural	23	August	1	Public	Day School	Secondary	Co education	18	Available	Available	8	24	December	2004	15	SECONDARY	Class One	59	154	Own Production		Twice		Single Parent		3	Peasants		No			1	0	1	0	2	1	0	1	1	3	1	0	0	1	2
346	Simiyu	Itilima	Rural	23	August	1	Public	Day School	Secondary	Co education	18	Available	Available	30	1	July	2001	18	SECONDARY	Class Four	56	159	Own Production		Twice		Both Parent		12	Peasants		No			1	0	1	0	2	1	0	1	1	3	0	0	0	0	0
347	Simiyu	Itilima	Rural	23	August	1	Public	Day School	Secondary	Co education	18	Available	Available	9	1	September	2003	16	SECONDARY	Class Three	56	157	Own Production		Twice		Both Parent		9	Peasants		No			1	0	1	0	2	1	0	1	1	3	1	0	0	1	2
348	Simiyu	Itilima	Rural	23	August	1	Public	Day School	Secondary	Co education	18	Available	Available	25	24	September	2001	18	SECONDARY	Class Three	57	159	Own Production		Twice		Both Parent		4	Peasants		No			1	0	1	0	2	1	0	1	1	3	1	0	1	1	3
349	Simiyu	Itilima	Rural	23	August	1	Public	Day School	Secondary	Co education	18	Available	Available	16	11	February	2002	16	SECONDARY	Class Two	53	161	Own Production		Twice		Single Parent		7	Peasants		No			1	0	1	0	2	1	0	1	1	3	0	0	0	0	0
350	Simiyu	Itilima	Rural	23	August	1	Public	Day School	Secondary	Co education	18	Available	Available	10	20	December	2003	16	SECONDARY	Class Three	58	154	Own Production		Twice		Living to a Relative		5	Business		No			1	0	1	0	2	1	0	1	1	3	1	0	1	1	3
351	Simiyu	Itilima	Rural	23	August	1	Public	Day School	Secondary	Co education	18	Available	Available	30	23	September	2001	17	SECONDARY	Class Two	57	158	Own Production		Three times		Living to a Relative		8	Business		No			1	0	1	0	2	1	0	1	1	3	1	0	1	1	3
352	Simiyu	Itilima	Rural	23	August	1	Public	Day School	Secondary	Co education	18	Available	Available	35	7	July	2002	17	SECONDARY	Class One	51	159	Own Production		Three times		Both Parent		9	Peasants		No			1	0	1	0	2	1	0	1	1	3	1	0	1	1	3
353	Simiyu	Itilima	Rural	23	August	1	Public	Day School	Secondary	Co education	18	Available	Available	28	6	October	2000	19	SECONDARY	Class Four	55	160.5	Own Production		Once		Living to a Relative		10	Peasants		No			1	0	1	0	2	1	0	1	1	3	1	0	1	1	3
354	Simiyu	Itilima	Rural	23	August	1	Public	Day School	Secondary	Co education	18	Available	Available	15	25	September	2000	18	SECONDARY	Class Four	56	157	Own Production		Three times		Single Parent		12	Peasants		No			1	0	1	0	2	1	0	1	1	3	1	0	1	1	3
355	Simiyu	Itilima	Rural	23	August	1	Public	Day School	Secondary	Co education	18	Available	Available	23	7	April	2000	19	SECONDARY	Class Four	58	160	Own Production		Twice		Both Parent		15	Peasants		No			1	1	1	1	4	1	0	1	1	3	1	0	1	1	3
356	Simiyu	Itilima	Rural	23	August	1	Public	Day School	Secondary	Co education	18	Available	Available	34	5	August	2001	18	SECONDARY	Class Four	56	160	Own Production		Twice		Both Parent		6	Peasants		No			0	0	0	0	0	0	0	0	0	0	0	0	0	0	0
357	Simiyu	Itilima	Rural	21	August	1	Public	Day School	Secondary	Co education	18	Available	Available	20	28	July	2002	16	SECONDARY	Class Three	56	157	Own Production		Three times		Both Parent		10	Peasants		No			1	1	1	1	4	1	0	1	1	3	1	1	1	1	4
358	Simiyu	Itilima	Rural	23	August	1	Public	Day School	Secondary	Co education	18	Available	Available	1	24	January	2004	15	SECONDARY	Class Three	59	160	Market		Three times		Orphan		3	Employed		No			1	1	1	1	4	1	0	1	1	3	1	1	1	1	4
359	Simiyu	Itilima	Rural	23	August	1	Public	Day School	Secondary	Co education	18	Available	Available	2	20	October	2000	19	SECONDARY	Class Three	58	160	Own Production		Twice		Both Parent		7	Peasants		No			1	0	1	1	3	1	0	1	1	3	1	1	1	1	4
360	Simiyu	Itilima	Rural	23	August	1	Public	Day School	Secondary	Co education	18	Available	Available	11	1	December	1999	19	SECONDARY	Class Four	59	158	Own Production		Three times		Both Parent		12	Peasants		No			1	1	1	0	3	1	0	1	1	3	1	1	1	1	4
361	Simiyu	Itilima	Rural	21	August	1	Public	Day School	Secondary	Co education	18	Available	Available	4	22	November	2001	18	SECONDARY	Class Three	57	158	Own Production		Twice		Both Parent		10	Peasants		No			1	1	1	1	4	1	0	1	1	3	1	1	1	1	4
362	Simiyu	Itilima	Rural	21	August	1	Public	Day School	Secondary	Co education	18	Available	Available	5	11	June	2003	16	SECONDARY	Class One	52	154	Own Production		Three times		Both Parent		10	Peasants		No			1	1	1	1	4	1	0	1	1	3	1	1	1	1	4
363	Simiyu	Itilima	Rural	26	August	1	Public	Day School	Primary	Co education	20	Not Available	Not Available	63	30	December	2005	14	PRIMARY	Class Six	57	164.3	Own Production		Twice		Both Parent		32	Peasants		No			1	0	1	0	2	1	0	1	1	3	1	1	1	1	4
364	Simiyu	Itilima	Rural	26	August	1	Public	Day School	Primary	Co education	20	Not Available	Not Available	64	5	November	2005	14	PRIMARY	Class Six	36	156.5	Own Production		Three times		Both Parent		7	Peasants		No			1	1	0	1	3	1	0	0	1	2	1	1	0	0	2
365	Simiyu	Itilima	Rural	26	August	1	Public	Day School	Primary	Co education	20	Not Available	Not Available	65	17	June	2003	16	PRIMARY	Class Five	48.099998	159	Own Production		Three times		Both Parent		8	Peasants		No			1	1	1	0	3	1	0	1	0	2	1	1	0	0	2
366	Simiyu	Itilima	Rural	26	August	1	Public	Day School	Primary	Co education	20	Not Available	Not Available	66	23	July	2007	12	PRIMARY	Class Five	35.5	148.10001	Own Production		Three times		Both Parent		4	Peasants		No			1	1	1	1	4	1	0	1	1	3	1	0	0	0	1
367	Simiyu	Itilima	Rural	26	August	1	Public	Day School	Primary	Co education	27	Not Available	Not Available	67	1	January	2005	14	PRIMARY	Class Five	42.799999	156.3	Own Production		Twice		Living to a Relative		5	Peasants		No			1	1	0	0	2	1	0	0	1	2	1	0	0	1	2
368	Simiyu	Itilima	Rural	26	August	1	Public	Day School	Primary	Co education	28	Not Available	Not Available	68	29	February	2006	13	PRIMARY	Class Five	35.099998	149.7	Own Production		Twice		Both Parent		8	Peasants		No			1	1	1	0	3	1	0	1	0	2	1	0	0	0	1
369	Simiyu	Itilima	Rural	26	August	1	Public	Day School	Primary	Co education	29	Not Available	Not Available	69	10	July	2004	15	PRIMARY	Class Six	41.700001	159.10001	Own Production		Twice		Both Parent		13	Peasants		No			1	1	1	0	3	1	0	1	0	2	1	0	0	0	1
370	Simiyu	Itilima	Rural	26	August	1	Public	Day School	Primary	Co education	20	Not Available	Not Available	70	13	March	2005	14	PRIMARY	Class Six	33.5	152	Own Production		Three times		Both Parent		11	Peasants		No			1	1	1	1	4	1	0	0	1	2	1	0	0	1	2
371	Simiyu	Itilima	Rural	26	August	1	Public	Day School	Primary	Co education	20	Not Available	Not Available	71	3	January	2005	14	PRIMARY	Class Six	40.799999	155	Own Production		Three times		Both Parent		16	Peasants		No			1	0	1	0	2	1	0	0	0	1	1	0	0	0	1
372	Simiyu	Itilima	Rural	28	August	1	Public	Day School	Primary	Co education	22	Not Available	Not Available	72	30	November	2004	15	PRIMARY	Class Six	49	161.5	Own Production		Twice		Single Parent		9	Peasants		No			1	0	1	0	2	1	0	0	0	1	1	0	0	1	2
373	Simiyu	Itilima	Rural	26	August	1	Public	Day School	Primary	Co education	20	Not Available	Not Available	73	12	December	2004	15	PRIMARY	Class Six	41.099998	151.10001	Market		Once		Both Parent		10	Peasants		No			1	0	0	1	2	1	0	0	1	2	1	0	0	0	1
374	Simiyu	Itilima	Rural	26	August	1	Public	Day School	Primary	Co education	20	Not Available	Not Available	74	3	November	2005	14	PRIMARY	Class Six	48.200001	165	Own Production		Twice		Both Parent		10	Peasants		No			1	0	0	0	1	1	0	0	0	1	1	0	0	0	1
375	Simiyu	Itilima	Rural	26	August	1	Public	Day School	Primary	Co education	20	Not Available	Not Available	75	3	May	2004	15	PRIMARY	Class Six	45	160.39999	Own Production		Three times		Living to a Relative		2	Peasants		No			1	0	0	0	1	1	0	0	0	1	1	0	0	0	1
376	Simiyu	Itilima	Rural	26	August	1	Public	Day School	Primary	Co education	20	Not Available	Not Available	76	22	June	2005	14	PRIMARY	Class Six	40.5	148	Own Production		Three times		Both Parent		16	Peasants		No			1	0	0	1	2	1	0	0	1	2	1	0	0	0	1
377	Simiyu	Itilima	Rural	26	August	1	Public	Day School	Primary	Co education	20	Not Available	Not Available	77	30	October	2003	16	PRIMARY	Class Six	50	159.5	Own Production		Twice		Both Parent		9	Peasants		No			1	1	0	1	3	1	0	0	1	2	1	0	0	0	1
378	Simiyu	Itilima	Rural	26	August	1	Public	Day School	Primary	Co education	20	Not Available	Not Available	78	5	May	2005	14	PRIMARY	Class Six	35.099998	152	Own Production		Twice		Both Parent		17	Peasants		No			1	1	1	0	3	1	1	0	0	2	1	0	0	0	1
379	Simiyu	Itilima	Rural	26	August	1	Public	Day School	Primary	Co education	20	Not Available	Not Available	79	18	April	2004	15	PRIMARY	Class Six	49.200001	164	Own Production		Twice		Single Parent		5	Peasants		No			1	1	0	1	3	1	1	0	1	3	1	0	0	0	1
380	Simiyu	Itilima	Rural	26	August	1	Public	Day School	Primary	Co education	20	Not Available	Not Available	80	19	June	2005	14	PRIMARY	Class Six	56.5	164	Own Production		Three times		Both Parent		16	Peasants		No			1	1	1	0	3	1	1	0	0	2	1	1	0	0	2
381	Simiyu	Itilima	Rural	23	August	1	Public	Day School	Primary	Co education	20	Not Available	Not Available	81	12	September	2005	14	PRIMARY	Class Seven	35	151	Own Production		Twice		Both Parent		8	Peasants		No			1	1	1	1	4	1	1	0	1	3	1	1	0	1	3
382	Simiyu	Itilima	Rural	23	August	1	Public	Day School	Primary	Co education	20	Not Available	Not Available	82	20	August	2004	15	PRIMARY	Class Seven	48.5	172.39999	Own Production		Twice		Both Parent		9	Peasants		No			1	0	1	1	3	1	0	0	1	2	1	0	0	0	1
383	Simiyu	Itilima	Rural	23	August	1	Public	Day School	Primary	Co education	20	Not Available	Not Available	83	14	August	2004	15	PRIMARY	Class Seven	50.299999	162.2	Own Production		Twice		Single Parent		8	Peasants		No			1	0	1	0	2	1	0	0	0	1	1	0	0	0	1
384	Simiyu	Itilima	Rural	23	August	1	Public	Day School	Primary	Co education	20	Not Available	Not Available	84	24	April	2004	15	PRIMARY	Class Seven	49.299999	162	Own Production		Twice		Both Parent		9	Peasants		No			1	0	1	0	2	1	0	0	0	1	1	0	1	0	2
385	Simiyu	Itilima	Rural	23	August	1	Public	Day School	Primary	Co education	20	Not Available	Not Available	85	17	April	2002	17	PRIMARY	Class Seven	49.200001	155.10001	Own Production		Twice		Single Parent		14	Peasants		No			1	1	1	0	3	1	1	0	0	2	1	1	1	0	3
386	Simiyu	Itilima	Rural	23	August	1	Public	Day School	Primary	Co education	20	Not Available	Not Available	86	11	April	2004	15	PRIMARY	Class Seven	40.099998	157.10001	Own Production		Twice		Both Parent		7	Peasants		No			1	1	1	1	4	1	1	0	1	3	1	0	1	0	2
387	Simiyu	Itilima	Rural	23	August	1	Public	Day School	Primary	Co education	20	Not Available	Not Available	87	3	May	2003	16	PRIMARY	Class Seven	44.900002	155.2	Own Production		Twice		Single Parent		14	Peasants		No			1	1	1	0	3	1	1	0	0	2	1	1	1	0	3
388	Simiyu	Itilima	Rural	23	August	1	Public	Day School	Primary	Co education	20	Not Available	Not Available	88	9	October	2003	16	PRIMARY	Class Seven	47.5	154	Own Production		Twice		Both Parent		10	Peasants		No			1	1	1	0	3	1	1	0	0	2	1	0	1	0	2
389	Simiyu	Itilima	Rural	23	August	1	Public	Day School	Primary	Co education	20	Not Available	Not Available	89	25	February	2004	15	PRIMARY	Class Seven	40.299999	151.5	Own Production		Twice		Both Parent		7	Peasants		No			1	1	1	0	3	1	1	0	0	2	1	0	1	0	2
390	Simiyu	Itilima	Rural	23	August	1	Public	Day School	Primary	Co education	20	Not Available	Not Available	90	26	April	2005	14	PRIMARY	Class Seven	32.900002	156.3	Own Production		Three times		Both Parent		6	Peasants		No			1	1	1	1	4	1	1	0	1	3	1	1	1	1	4
391	Simiyu	Itilima	Rural	23	August	1	Public	Day School	Primary	Co education	20	Not Available	Not Available	91	4	August	2004	15	PRIMARY	Class Seven	35.5	156	Own Production		Twice		Both Parent		6	Peasants		No			1	0	0	0	1	1	0	0	0	1	1	0	0	0	1
392	Simiyu	Itilima	Rural	23	August	1	Public	Day School	Primary	Co education	20	Not Available	Not Available	92	8	November	2004	15	PRIMARY	Class Seven	43.299999	159	Market		Twice		Single Parent		9	Peasants		No			1	1	0	0	2	1	1	0	0	2	1	1	0	0	2
393	Simiyu	Itilima	Rural	23	August	1	Public	Day School	Primary	Co education	20	Not Available	Not Available	93	22	June	2005	14	PRIMARY	Class Seven	43.400002	158.39999	Own Production		Twice		Single Parent		7	Peasants		No			1	0	1	0	2	1	0	0	0	1	1	1	1	0	3
394	Simiyu	Itilima	Rural	23	August	1	Public	Day School	Primary	Co education	20	Not Available	Not Available	94	27	December	2005	14	PRIMARY	Class Four	41	157.3	Own Production		Three times		Both Parent		6	Peasants		No			1	1	1	1	4	1	1	0	1	3	1	1	1	0	3
395	Simiyu	Itilima	Rural	23	August	1	Public	Day School	Primary	Co education	20	Not Available	Not Available	95	7	July	2007	12	PRIMARY	Class Four	29	141.5	Own Production		Twice		Orphan		6	Business		No			1	1	1	1	4	1	1	0	1	3	1	0	1	0	2
396	Simiyu	Itilima	Rural	23	August	1	Public	Day School	Primary	Co education	20	Not Available	Not Available	96	28	November	2007	12	PRIMARY	Class Four	30	140.2	Own Production		Twice		Both Parent		7	Peasants		No			1	0	1	1	3	1	0	0	1	2	1	1	1	0	3
397	Simiyu	Itilima	Rural	23	August	1	Public	Day School	Primary	Co education	20	Not Available	Not Available	97	10	April	2005	14	PRIMARY	Class Four	44.400002	157.3	Own Production		Twice		Both Parent		8	Peasants		No			1	0	1	0	2	1	0	0	0	1	1	0	1	0	2
398	Simiyu	Itilima	Rural	23	August	1	Public	Day School	Primary	Co education	20	Not Available	Not Available	98	11	July	2007	12	PRIMARY	Class Four	30.6	141.2	Own Production		Three times		Both Parent		13	Peasants		No			1	1	1	0	3	1	1	0	0	2	1	1	1	1	4
399	Simiyu	Itilima	Rural	23	August	1	Public	Day School	Primary	Co education	20	Not Available	Not Available	99	23	November	2006	13	PRIMARY	Class Four	49.599998	142.5	Own Production		Twice		Living to a Relative		8	Peasants		No			1	1	1	0	3	1	1	0	0	2	1	1	1	0	3
400	Simiyu	Itilima	Rural	23	August	1	Public	Day School	Primary	Co education	20	Not Available	Not Available	0	3	August	2005	14	PRIMARY	Class Four	38.5	155	Own Production		Twice		Both Parent		5	Peasants		No			1	0	1	0	2	0	1	0	1	2	1	0	1	0	2
401	Simiyu	Itilima	Rural	23	August	1	Public	Day School	Primary	Co education	20	Not Available	Not Available	1	14	April	2004	15	PRIMARY	Class Four	45	154	Own Production		Twice		Single Parent		8	Peasants		No			1	1	1	0	3	1	1	0	0	2	1	1	1	0	3
402	Simiyu	Itilima	Rural	23	August	1	Public	Day School	Primary	Co education	20	Not Available	Not Available	2	27	December	2004	15	PRIMARY	Class Seven	41	148	Own Production		Twice		Both Parent		6	Peasants		No			1	0	1	0	2	1	0	0	0	1	1	0	1	0	2
403	Simiyu	Itilima	Rural	23	August	1	Public	Day School	Primary	Co education	20	Not Available	Not Available	3	12	December	2003	16	PRIMARY	Class Seven	39	141.3	Own Production		Twice		Both Parent		9	Peasants		No			1	1	1	0	3	1	1	1	0	3	1	0	0	0	1
404	Simiyu	Itilima	Rural	23	August	1	Public	Day School	Primary	Co education	20	Not Available	Not Available	4	6	August	2008	11	PRIMARY	Class Four	24.700001	133.5	Own Production		Three times		Both Parent		12	Peasants		No			1	1	1	0	3	1	1	1	0	3	1	0	0	0	1
405	Simiyu	Itilima	Rural	23	August	1	Public	Day School	Primary	Co education	20	Not Available	Not Available	1	5	November	2007	13	PRIMARY	Class Four	32.599998	142.7	Own Production		Three times		Both Parent		9	Peasants		No			1	1	1	1	4	1	1	1	1	4	1	1	1	1	4
406	Simiyu	Itilima	Rural	23	August	1	Public	Day School	Primary	Co education	20	Not Available	Not Available	4	3	July	2007	12	PRIMARY	Class Four	29.200001	142.5	Own Production		Three times		Both Parent		14	Business		No			1	1	1	1	4	1	1	1	1	4	1	1	1	1	4
407	Simiyu	Itilima	Rural	23	August	1	Public	Day School	Primary	Co education	20	Not Available	Not Available	21	7	July	2004	16	PRIMARY	Class Five	39.900002	136.2	Own Production		Twice		Both Parent		9	Peasants		No			1	1	1	1	4	1	1	1	1	4	1	0	0	0	1
408	Simiyu	Itilima	Rural	23	August	1	Public	Day School	Primary	Co education	20	Not Available	Not Available	27	9	October	2019	13	PRIMARY	Class Five	37	142.8	Own Production		Twice		Both Parent		7	Peasants		No			1	0	1	1	3	1	0	1	1	3	1	0	0	0	1
409	Simiyu	Itilima	Rural	23	August	1	Public	Day School	Primary	Co education	20	Not Available	Not Available	23	6	January	2006	13	PRIMARY	Class Five	37.700001	147	Own Production		Twice		Single Parent		8	Peasants		No			1	1	1	1	4	1	1	1	1	4	1	0	0	0	1
410	Simiyu	Itilima	Rural	26	August	1	Public	Day School	Primary	Co education	20	Not Available	Not Available	40	3	September	2005	14	PRIMARY	Class Five	38.099998	156.5	Own Production		Twice		Living to a Relative		10	Peasants		No			1	0	1	1	3	1	0	1	1	3	1	0	1	1	3
411	Simiyu	Itilima	Rural	26	August	1	Public	Day School	Primary	Co education	20	Not Available	Not Available	24	5	May	2004	16	PRIMARY	Class Five	46.799999	150.5	Own Production		Three times		Both Parent		13	Peasants		No			1	1	1	0	3	1	1	1	0	3	1	1	1	1	4
412	Simiyu	Itilima	Rural	23	August	1	Public	Day School	Primary	Co education	20	Not Available	Not Available	19	19	May	2006	13	PRIMARY	Class Three	29.700001	142.2	Own Production		Twice		Both Parent		11	Peasants		No			1	1	1	1	4	1	1	1	1	4	1	0	1	0	2
413	Simiyu	Itilima	Rural	26	August	1	Public	Day School	Primary	Co education	20	Not Available	Not Available	30	25	July	2004	16	PRIMARY	Class Five	49	161	Own Production		Three times		Single Parent		4	Peasants		No			1	0	0	1	2	1	1	1	1	4	0	1	0	0	1
414	Simiyu	Itilima	Rural	23	August	1	Public	Day School	Primary	Co education	20	Not Available	Not Available	20	14	June	2004	16	PRIMARY	Class Five	51	160.10001	Own Production		Twice		Both Parent		30	Peasants		No			1	0	0	1	2	1	1	1	1	4	0	1	0	0	1
415	Simiyu	Itilima	Rural	23	August	1	Public	Day School	Primary	Co education	20	Not Available	Not Available	26	14	September	2004	15	PRIMARY	Class Seven	43.700001	156.5	Own Production		Three times		Both Parent		8	Peasants		No			1	0	0	1	2	1	1	1	1	4	0	1	0	0	1
416	Simiyu	Itilima	Rural	23	August	1	Public	Day School	Primary	Co education	20	Not Available	Not Available	3	1	December	2008	11	PRIMARY	Class Four	27.4	133	Own Production		Twice		Both Parent		6	Peasants		No			1	0	0	1	2	1	1	1	1	4	0	0	0	0	0
417	Simiyu	Itilima	Rural	26	August	1	Public	Day School	Primary	Co education	20	Not Available	Not Available	29	10	September	2006	13	PRIMARY	Class Five	35.299999	149	Own Production		Three times		Both Parent		8	Peasants		No			1	0	0	1	2	1	0	0	1	2	0	1	0	0	1
418	Simiyu	Itilima	Rural	23	August	1	Public	Day School	Primary	Co education	20	Not Available	Not Available	7	2	May	2005	14	PRIMARY	Class Seven	33.200001	142.3	Own Production		Twice		Single Parent		7	Peasants		No			1	1	1	1	4	1	0	1	1	3	0	1	1	1	3
419	Simiyu	Itilima	Rural	23	August	1	Public	Day School	Primary	Co education	20	Not Available	Not Available	8	2	June	2003	16	PRIMARY	Class Seven	54	160	Own Production		Twice		Single Parent		9	Peasants		No			1	1	1	1	4	1	0	1	1	3	0	0	1	1	2
420	Simiyu	Itilima	Rural	23	August	1	Public	Day School	Primary	Co education	20	Not Available	Not Available	38	10	July	2004	15	PRIMARY	Class Five	42.900002	151.2	Own Production		Three times		Both Parent		9	Peasants		No			1	1	1	1	4	1	0	1	1	3	0	1	0	0	1
421	Simiyu	Itilima	Rural	26	August	1	Public	Day School	Primary	Co education	20	Not Available	Not Available	25	8	May	2006	13	PRIMARY	Class Five	46.5	153	Own Production		Twice		Both Parent		6	Peasants		No			1	1	0	0	2	1	0	0	0	1	0	0	0	0	0
422	Simiyu	Itilima	Rural	23	August	1	Public	Day School	Primary	Co education	20	Not Available	Not Available	29	31	December	2003	16	PRIMARY	Class Seven	39	159	Own Production		Twice		Both Parent		7	Peasants		No			1	1	1	1	4	1	0	1	1	3	0	1	1	1	3
423	Simiyu	Itilima	Rural	23	August	1	Public	Day School	Primary	Co education	20	Not Available	Not Available	12	1	August	2006	13	PRIMARY	Class Seven	45.200001	156.7	Own Production		Twice		Both Parent		9	Peasants		No			1	1	1	1	4	1	0	1	1	3	0	1	1	1	3
424	Simiyu	Itilima	Rural	23	August	1	Public	Day School	Primary	Co education	20	Not Available	Not Available	16	14	August	2003	16	PRIMARY	Class Seven	48.900002	166.2	Own Production		Twice		Both Parent		13	Peasants		No			1	1	1	1	4	1	0	1	0	2	0	1	0	1	2
425	Simiyu	Itilima	Rural	23	August	1	Public	Day School	Primary	Co education	20	Not Available	Not Available	11	14	January	2004	15	PRIMARY	Class Seven	51.200001	149	Own Production		Twice		Both Parent		8	Peasants		No			1	1	1	1	4	1	0	1	1	3	0	1	1	1	3
426	Simiyu	Itilima	Rural	23	August	1	Public	Day School	Primary	Co education	20	Not Available	Not Available	37	28	January	2005	14	PRIMARY	Class Five	41.200001	148.60001	Own Production		Three times		Both Parent		12	Peasants		No			1	1	1	1	4	1	0	1	1	3	0	1	0	0	1
427	Simiyu	Itilima	Rural	23	August	1	Public	Day School	Primary	Co education	20	Not Available	Not Available	10	1	January	2004	15	PRIMARY	Class Seven	44	157.10001	Own Production		Three times		Both Parent		10	Peasants		No			1	1	1	1	4	1	0	1	1	3	0	1	1	1	3
428	Simiyu	Itilima	Rural	23	August	1	Public	Day School	Primary	Co education	20	Not Available	Not Available	9	2	May	2006	13	PRIMARY	Class Seven	35.200001	150.3	Own Production		Three times		Both Parent		8	Business		No			1	1	1	1	4	1	0	1	1	3	0	1	1	1	3
429	Simiyu	Itilima	Rural	23	August	1	Public	Day School	Primary	Co education	20	Not Available	Not Available	9	2	May	2006	13	PRIMARY	Class Seven	35.200001	150.3	Own Production		Three times		Both Parent		8	Business		No			1	1	1	1	4	1	0	1	1	3	0	1	1	1	3
430	Simiyu	Itilima	Rural	23	August	1	Public	Day School	Primary	Co education	20	Not Available	Not Available	35	25	August	2006	13	PRIMARY	Class Five	31.299999	144	Own Production		Three times		Both Parent		8	Peasants		No			1	1	0	0	2	1	0	0	0	1	0	0	0	0	0
431	Simiyu	Itilima	Rural	23	August	1	Public	Day School	Primary	Co education	20	Not Available	Not Available	34	7	April	2007	12	PRIMARY	Class Five	32.799999	147.7	Own Production		Twice		Both Parent		8	Peasants		No			1	0	1	1	3	1	0	1	1	3	0	1	0	0	1
432	Simiyu	Itilima	Rural	23	August	1	Public	Day School	Primary	Co education	20	Not Available	Not Available	36	18	August	2006	13	PRIMARY	Class Five	49.599998	147.2	Own Production		Three times		Both Parent		10	Peasants		No			1	1	0	0	2	1	0	0	0	1	0	1	0	0	1
433	Simiyu	Itilima	Rural	23	August	1	Public	Day School	Primary	Co education	20	Not Available	Not Available	36	9	August	2005	14	PRIMARY	Class Five	47.400002	162.8	Own Production		Three times		Both Parent		9	Peasants		No			1	1	1	1	4	1	0	1	1	3	0	1	0	0	1
434	Simiyu	Itilima	Rural	26	August	1	Public	Day School	Primary	Co education	20	Not Available	Not Available	33	8	July	2005	14	PRIMARY	Class Five	39.400002	158	Own Production		Twice		Single Parent		7	Peasants		No			1	1	0	1	3	1	0	1	0	2	0	1	0	0	1
435	Simiyu	Itilima	Rural	23	August	1	Public	Day School	Primary	Co education	20	Not Available	Not Available	31	11	October	2006	13	PRIMARY	Class Five	31.700001	148.60001	Own Production		Twice		Both Parent		12	Peasants		No			1	1	1	1	4	1	0	1	1	3	0	1	0	0	1
436	Simiyu	Itilima	Rural	23	August	1	Public	Day School	Primary	Co education	20	Not Available	Not Available	28	13	May	2005	14	PRIMARY	Class Five	39	151	Own Production		Three times		Both Parent		7	Peasants		No			1	1	1	1	4	1	0	1	1	3	0	0	0	0	0
437	Simiyu	Itilima	Rural	26	August	1	Public	Day School	Primary	Co education	20	Not Available	Not Available	22	12	December	2003	17	PRIMARY	Class Five	39.400002	158	Own Production		Twice		Both Parent		6	Peasants		No			1	0	0	0	1	1	0	0	0	1	0	0	0	0	0
438	Simiyu	Itilima	Rural	23	August	1	Public	Day School	Primary	Co education	20	Not Available	Not Available	14	2	February	2002	17	PRIMARY	Class Seven	47.799999	163.3	Own Production		Three times		Both Parent		13	Peasants		No			1	1	1	1	4	1	0	1	1	3	0	1	0	1	2
439	Simiyu	Itilima	Rural	23	August	1	Public	Day School	Primary	Co education	20	Not Available	Not Available	29	28	June	2003	16	PRIMARY	Class Seven	30	146	Own Production		Twice		Both Parent		9	Peasants		No			1	1	1	1	4	1	0	1	1	3	0	1	1	1	3
440	Simiyu	Itilima	Rural	23	August	1	Public	Day School	Primary	Co education	20	Not Available	Not Available	39	12	August	2006	13	PRIMARY	Class Five	41.5	153	Own Production		Three times		Both Parent		8	Peasants		No			1	1	1	1	4	1	0	1	1	3	0	0	0	0	0
441	Simiyu	Itilima	Rural	26	August	1	Public	Day School	Primary	Co education	20	Not Available	Not Available	32	4	April	2006	13	PRIMARY	Class Five	34	147.10001	Own Production		Twice		Single Parent		7	Peasants		No			1	0	1	1	3	1	0	1	1	3	0	0	0	0	0
442	Simiyu	Itilima	Rural	23	August	1	Public	Day School	Secondary	Co education	21	Available	Not Available	18	23	November	2003	16	SECONDARY	Class Two	46	151	Own Production		Twice		Both Parent		6	Peasants		No			1	0	1	0	2	1	0	1	0	2	0	0	0	1	1
443	Simiyu	Itilima	Rural	23	August	1	Public	Day School	Secondary	Co education	21	Available	Not Available	17	8	October	2003	16	SECONDARY	Class Two	65	170	Own Production		Twice		Both Parent		11	Peasants		No			1	1	1	1	4	1	0	1	0	2	0	1	1	1	3
444	Simiyu	Itilima	Rural	23	August	1	Public	Day School	Secondary	Co education	21	Available	Not Available	16	5	July	2003	16	SECONDARY	Class Two	47	160.10001	Own Production		Twice		Both Parent		8	Peasants		No			1	0	1	0	2	1	0	1	0	2	1	1	0	0	2
445	Simiyu	Itilima	Rural	23	August	1	Public	Day School	Secondary	Co education	21	Available	Not Available	15	3	February	2003	16	SECONDARY	Class Two	70	150	Own Production		Twice		Single Parent		6	Peasants		No			1	1	0	0	2	1	0	1	0	2	1	1	1	1	4
446	Simiyu	Itilima	Rural	23	August	1	Public	Day School	Secondary	Co education	21	Available	Not Available	14	2	August	2004	15	SECONDARY	Class One	51	152	Own Production		Three times		Single Parent		6	Peasants		No			1	0	0	0	1	1	0	0	0	1	1	1	1	1	4
447	Simiyu	Itilima	Rural	23	August	1	Public	Day School	Secondary	Co education	21	Available	Not Available	13	3	September	2003	16	SECONDARY	Class Two	49	155	Own Production		Twice		Single Parent		2	Peasants		No			1	1	1	1	4	1	0	1	1	3	0	1	0	0	1
448	Simiyu	Itilima	Rural	23	August	1	Public	Day School	Secondary	Co education	21	Not Available	Not Available	12	7	July	2004	15	SECONDARY	Class One	72	169	Own Production		Three times		Single Parent		10	Peasants		No	Zaidi ya mwaka mmoja	1	1	0	1	1	3	1	0	0	1	2	1	1	1	1	4
449	Simiyu	Itilima	Rural	23	August	1	Public	Day School	Secondary	Co education	21	Available	Not Available	11	29	January	2003	16	SECONDARY	Class One	41	150	Own Production		Three times		Both Parent		4	Peasants		No			1	1	1	1	4	1	0	1	0	2	1	0	1	0	2
450	Simiyu	Itilima	Rural	23	August	1	Public	Day School	Secondary	Co education	21	Available	Not Available	10	22	June	2004	15	SECONDARY	Class One	50	155	Own Production		Three times		Both Parent		12	Peasants		No			1	0	0	1	2	1	0	0	0	1	1	0	1	0	2
451	Simiyu	Itilima	Rural	23	August	1	Public	Day School	Secondary	Co education	21	Available	Not Available	9	20	October	2004	15	SECONDARY	Class One	53	155	Own Production		Three times		Both Parent		10	Peasants		No			1	0	1	0	2	1	0	1	0	2	1	0	1	0	2
452	Simiyu	Itilima	Rural	23	August	1	Public	Day School	Secondary	Co education	21	Available	Not Available	8	6	August	2001	18	SECONDARY	Class Four	50	165	Own Production		Twice		Single Parent		10	Peasants		No			1	0	1	0	2	1	0	0	1	2	0	0	0	0	0
453	Simiyu	Itilima	Rural	30	August	1	Public	Day School	Secondary	Co education	21	Available	Not Available	7	30	December	2001	18	SECONDARY	Class Four	57	155	Own Production		Three times		Both Parent		9	Peasants		No			1	1	1	1	4	1	0	1	0	2	1	0	1	0	2
454	Simiyu	Itilima	Rural	23	August	1	Public	Day School	Secondary	Co education	21	Available	Not Available	6	11	November	2000	19	SECONDARY	Class Four	55	152	Own Production		Twice		Both Parent		6	Peasants		No			1	1	1	1	4	1	0	1	1	3	1	0	1	1	3
601	Simiyu	Meatu	Urban	20	August	1	Public	Day School	Primary	Co education	24	Available	Not Available	1	3	September	2006	13	PRIMARY	Class Six	44	140	Own Production		Twice		Both Parent		9	Peasants		Yes	Chini ya mwaka mmoja	1	1	1	1	1	4	0	1	0	1	2	1	1	1	1	4
602	Simiyu	Meatu	Urban	20	August	1	Public	Day School	Primary	Co education	24	Available	Not Available	2	25	August	2005	14	PRIMARY	Class Seven	52	140	Own Production		Twice		Both Parent		10	Peasants		Yes	Chini ya mwaka mmoja	1	1	1	1	1	4	0	1	0	1	2	1	1	1	1	4
603	Simiyu	Meatu	Urban	20	August	1	Public	Day School	Primary	Co education	24	Available	Not Available	3	11	May	2006	13	PRIMARY	Class Seven	45	142	Own Production		Twice		Both Parent		7	Peasants		Yes	Zaidi ya mwaka mmoja	1	1	1	1	1	4	0	1	0	1	2	1	1	1	1	4
604	Simiyu	Meatu	Urban	20	August	1	Public	Day School	Primary	Co education	24	Available	Not Available	4	23	November	2005	14	PRIMARY	Class Seven	50	145	Own Production		Twice		Both Parent		8	Peasants		Yes	Chini ya mwaka mmoja	1	1	1	1	1	4	0	1	0	1	2	1	1	1	1	4
605	Simiyu	Meatu	Urban	20	August	1	Public	Day School	Primary	Co education	24	Available	Not Available	5	26	July	2004	15	PRIMARY	Class Seven	50	152	Own Production		Twice		Both Parent		8	Peasants		Yes	Chini ya mwaka mmoja	1	1	1	1	0	3	0	1	0	0	1	1	1	1	1	4
606	Simiyu	Meatu	Urban	20	August	1	Public	Day School	Primary	Co education	24	Available	Not Available	6	30	October	2005	14	PRIMARY	Class Seven	49	140	Own Production		Twice		Both Parent		11	Peasants		Yes	Chini ya mwaka mmoja	1	1	1	1	1	4	0	1	0	1	2	1	1	1	1	4
607	Simiyu	Meatu	Urban	20	August	1	Public	Day School	Primary	Co education	24	Available	Not Available	7	29	August	2005	14	PRIMARY	Class Seven	41	150	Own Production		Twice		Both Parent		12	Peasants		Yes	Chini ya mwaka mmoja	1	1	1	1	1	4	0	1	0	0	1	1	1	1	1	4
608	Simiyu	Meatu	Urban	20	August	1	Public	Day School	Primary	Co education	24	Available	Not Available	8	23	February	2005	14	PRIMARY	Class Seven	49	150	Own Production		Twice		Both Parent		10	Peasants		Yes	Chini ya mwaka mmoja	1	1	1	1	1	4	0	1	0	0	1	1	1	1	1	4
609	Simiyu	Meatu	Urban	20	August	1	Public	Day School	Primary	Co education	24	Available	Not Available	9	28	November	2004	15	PRIMARY	Class Seven	44	150	Own Production		Twice		Both Parent		5	Peasants		Yes	Chini ya mwaka mmoja	1	1	1	1	0	3	0	1	0	0	1	1	1	1	1	4
610	Simiyu	Meatu	Urban	20	August	1	Public	Day School	Primary	Co education	24	Available	Not Available	10	21	August	2006	13	PRIMARY	Class Five	45	145	Own Production		Twice		Both Parent		8	Peasants		Yes	Chini ya mwaka mmoja	1	1	1	1	0	3	1	1	0	0	2	1	1	1	1	4
611	Simiyu	Meatu	Rural	21	August	1	Public	Day School	Secondary	Co education	24	Available	Not Available	11	26	August	2002	17	SECONDARY	Class Three	52	160	Own Production		Twice		Both Parent		12	Peasants		Yes	Chini ya mwaka mmoja	1	1	1	1	1	4	1	1	0	0	2	1	1	1	1	4
612	Simiyu	Meatu	Rural	21	August	1	Public	Day School	Secondary	Co education	24	Available	Not Available	12	20	June	2003	16	SECONDARY	Class Three	55	150	Own Production		Twice		Both Parent		6	Peasants		Yes	Chini ya mwaka mmoja	1	1	1	1	1	4	1	1	0	0	2	1	1	1	0	3
613	Simiyu	Meatu	Rural	21	August	1	Public	Day School	Secondary	Co education	24	Available	Not Available	13	16	May	2003	16	SECONDARY	Class Three	56	152	Own Production		Twice		Both Parent		12	Peasants		Yes	Zaidi ya mwaka mmoja	1	1	1	1	1	4	1	1	1	0	3	1	1	1	1	4
614	Simiyu	Meatu	Rural	21	August	1	Public	Day School	Secondary	Co education	24	Available	Not Available	14	23	November	2002	17	SECONDARY	Class Four	65	162	Market		Twice		Both Parent		12	Peasants		Yes	Zaidi ya mwaka mmoja	1	1	1	1	1	4	1	1	1	0	3	1	1	1	1	4
615	Simiyu	Meatu	Rural	21	August	1	Public	Day School	Secondary	Co education	24	Available	Not Available	15	29	October	2004	15	SECONDARY	Class Two	65	150	Own Production		Twice		Living to a Relative		6	Peasants		Yes	Chini ya mwaka mmoja	1	1	1	1	1	4	1	1	1	0	3	1	1	1	0	3
616	Simiyu	Meatu	Rural	21	August	1	Public	Day School	Secondary	Co education	24	Available	Not Available	16	17	May	2002	17	SECONDARY	Class Four	56	150	Own Production		Twice		Both Parent		8	Peasants		Yes	Chini ya mwaka mmoja	1	1	1	1	1	4	1	1	1	0	3	1	1	1	0	3
617	Simiyu	Meatu	Rural	21	August	1	Public	Day School	Secondary	Co education	24	Available	Not Available	17	20	September	2002	17	SECONDARY	Class Four	56	142	Own Production		Twice		Both Parent		12	Peasants		Yes	Zaidi ya mwaka mmoja	1	1	1	1	0	3	1	1	1	0	3	1	1	1	1	4
618	Simiyu	Meatu	Rural	21	August	1	Public	Day School	Secondary	Co education	24	Available	Not Available	18	16	April	2003	16	SECONDARY	Class Three	48	152	Own Production		Twice		Single Parent		12	Peasants		Yes	Zaidi ya mwaka mmoja	1	1	1	1	1	4	1	1	1	0	3	1	1	1	1	4
619	Simiyu	Meatu	Rural	19	August	1	Public	Day School	Secondary	Co education	24	Available	Not Available	19	26	April	2003	16	SECONDARY	Class Four	52	153	Own Production		Twice		Both Parent		5	Peasants		Yes	Zaidi ya mwaka mmoja	1	1	1	1	1	4	1	1	1	0	3	1	1	1	1	4
620	Simiyu	Meatu	Rural	21	August	1	Public	Day School	Secondary	Co education	24	Available	Not Available	20	3	January	2003	16	SECONDARY	Class Three	57	152	Own Production		Twice		Both Parent		9	Peasants		Yes	Chini ya mwaka mmoja	1	1	1	1	1	4	1	1	1	0	3	1	1	1	0	3
621	Simiyu	Meatu	Rural	23	August	1	Public	Day School	Secondary	Co education	21	Not Available	Not Available	21	23	January	2002	17	SECONDARY	Class Four	52	150	Own Production		Twice		Both Parent		8	Peasants		Yes	Zaidi ya mwaka mmoja	1	1	1	1	0	3	1	1	1	0	3	1	1	1	0	3
622	Simiyu	Meatu	Rural	21	August	1	Public	Day School	Secondary	Co education	21	Available	Not Available	22	30	May	2002	17	SECONDARY	Class Four	61	162.5	Own Production		Twice		Both Parent		10	Peasants		Yes	Zaidi ya mwaka mmoja	1	1	1	1	1	4	1	1	1	0	3	1	1	1	1	4
623	Simiyu	Meatu	Rural	21	August	1	Public	Day School	Secondary	Co education	24	Available	Not Available	23	29	September	2005	14	SECONDARY	Class Two	56	154	Own Production		Twice		Both Parent		9	Peasants		Yes	Zaidi ya mwaka mmoja	1	1	1	1	0	3	1	1	1	0	3	1	1	1	0	3
624	Simiyu	Meatu	Rural	20	August	1	Public	Day School	Primary	Co education	24	Available	Not Available	24	14	February	2006	13	PRIMARY	Class Six	54	145	Own Production		Twice		Both Parent		9	Peasants		Yes	Zaidi ya mwaka mmoja	1	1	1	1	1	4	1	1	1	0	3	1	1	1	1	4
625	Simiyu	Meatu	Rural	21	August	1	Public	Day School	Secondary	Co education	21	Not Available	Not Available	25	11	August	2003	16	SECONDARY	Class Three	58	152	Own Production		Twice		Both Parent		5	Peasants		Yes	Zaidi ya mwaka mmoja	2	1	1	1	1	4	1	1	1	0	3	1	1	1	1	4
626	Simiyu	Meatu	Rural	21	August	1	Public	Day School	Secondary	Co education	21	Not Available	Not Available	26	19	January	2003	16	SECONDARY	Class Four	58.200001	150	Own Production		Twice		Both Parent		12	Peasants		Yes	Zaidi ya mwaka mmoja	2	1	1	1	1	4	1	1	1	0	3	1	1	1	1	4
627	Simiyu	Meatu	Rural	21	August	1	Public	Day School	Secondary	Co education	21	Available	Not Available	27	15	September	2003	16	SECONDARY	Class Four	54.5	140	Own Production		Twice		Both Parent		6	Peasants		Yes	Zaidi ya mwaka mmoja	1	1	1	1	1	4	1	1	1	0	3	1	1	1	1	4
628	Simiyu	Meatu	Rural	21	August	1	Public	Day School	Secondary	Co education	21	Available	Not Available	28	29	April	2003	16	SECONDARY	Class Four	56	160	Own Production		Twice		Both Parent		8	Peasants		Yes	Zaidi ya mwaka mmoja	1	1	1	1	1	4	1	1	1	0	3	1	1	1	1	4
629	Simiyu	Meatu	Rural	21	August	1	Public	Day School	Secondary	Co education	21	Available	Not Available	29	14	December	2003	16	SECONDARY	Class Four	52.5	148	Own Production		Twice		Both Parent		12	Peasants		Yes	Zaidi ya mwaka mmoja	1	1	1	1	1	4	1	1	1	0	3	1	1	1	1	4
630	Simiyu	Meatu	Rural	21	August	1	Public	Day School	Secondary	Co education	21	Available	Not Available	30	30	November	2003	16	SECONDARY	Class Four	56	145	Own Production		Twice		Both Parent		12	Peasants		Yes	Zaidi ya mwaka mmoja	1	1	1	1	1	4	1	1	1	0	3	1	1	1	1	4
634	Simiyu	Meatu	Rural	21	August	1	Public	Day School	Primary	Co education	21	Available	Not Available	34	25	October	2005	14	PRIMARY	Class Seven	54	150	Own Production		Twice		Both Parent		10	Peasants		Yes	Chini ya mwaka mmoja	1	1	1	1	0	3	1	1	1	0	3	1	1	1	0	3
635	Simiyu	Meatu	Rural	21	August	1	Public	Day School	Primary	Co education	23	Not Available	Not Available	35	24	August	2005	14	PRIMARY	Class Seven	65	150	Own Production		Twice		Both Parent		8	Peasants		Yes	Zaidi ya mwaka mmoja	1	1	1	1	0	3	1	1	1	0	3	1	1	0	0	2
636	Simiyu	Meatu	Rural	20	August	1	Public	Day School	Primary	Co education	24	Not Available	Not Available	36	21	October	2005	14	PRIMARY	Class Seven	54	150	Own Production		Twice		Both Parent		9	Peasants		Yes	Chini ya mwaka mmoja	1	1	1	1	0	3	1	1	1	0	3	1	1	0	0	2
637	Simiyu	Meatu	Rural	21	August	1	Public	Day School	Primary	Co education	23	Not Available	Not Available	37	19	December	2006	13	PRIMARY	Class Six	54.5	150	Own Production		Twice		Both Parent		8	Peasants		Yes	Zaidi ya mwaka mmoja	1	1	1	1	0	3	1	1	1	0	3	1	0	1	0	2
638	Simiyu	Meatu	Rural	21	August	1	Public	Day School	Primary	Co education	23	Not Available	Not Available	38	16	May	2006	13	PRIMARY	Class Six	54	145	Own Production		Twice		Both Parent		6	Peasants		Yes	Chini ya mwaka mmoja	1	1	1	1	0	3	1	1	1	0	3	1	1	0	0	2
639	Simiyu	Meatu	Rural	21	August	1	Public	Day School	Primary	Co education	24	Not Available	Not Available	39	28	November	2006	13	PRIMARY	Class Six	50	140	Own Production		Twice		Both Parent		6	Peasants		Yes	Chini ya mwaka mmoja	1	1	1	1	0	3	1	1	0	0	2	1	1	1	0	3
640	Simiyu	Meatu	Rural	16	August	1	Public	Day School	Primary	Co education	24	Not Available	Not Available	40	31	December	2007	12	PRIMARY	Class Five	64	152	Own Production		Twice		Both Parent		6	Peasants		Yes	Chini ya mwaka mmoja	1	1	1	1	1	4	1	1	1	0	3	1	1	1	1	4
641	Simiyu	Itilima	Rural	20	August	1	Public	Day School	Primary	Co education	23	Not Available	Not Available	41	28	October	2005	14	PRIMARY	Class Seven	45	156	Own Production		Twice		Single Parent		4	Business		No			1	1	0	0	2	1	1	1	0	3	1	1	0	0	2
642	Simiyu	Itilima	Rural	22	August	1	Public	Day School	Primary	Co education	23	Not Available	Not Available	42	14	May	2006	13	PRIMARY	Class Seven	46	153	Own Production		Twice		Living to a Relative		12	Peasants		No			1	0	1	0	2	1	1	0	0	2	1	1	0	0	2
643	Simiyu	Itilima	Rural	22	August	1	Public	Day School	Primary	Co education	23	Not Available	Not Available	43	29	February	2004	15	PRIMARY	Class Seven	48.5	158	Market		Twice		Both Parent		14	Peasants		No			1	1	0	0	2	0	1	0	0	1	1	1	0	0	2
645	Simiyu	Itilima	Rural	22	August	1	Public	Day School	Primary	Co education	23	Not Available	Not Available	45	21	June	2006	13	PRIMARY	Class Six	49.900002	154	Market		Twice		Living to a Relative		4	Business		No			1	0	1	0	2	1	0	0	0	1	0	0	1	1	2
646	Simiyu	Itilima	Rural	22	August	1	Public	Day School	Primary	Co education	23	Not Available	Not Available	46	23	August	2004	15	PRIMARY	Class Seven	47.299999	156	Own Production		Twice		Both Parent		13	Peasants		No			1	1	0	1	3	1	0	0	0	1	1	0	1	0	2
647	Simiyu	Itilima	Rural	22	August	1	Public	Day School	Primary	Co education	23	Not Available	Not Available	47	30	August	2004	15	PRIMARY	Class Seven	49.799999	158	Own Production		Twice		Both Parent		4	Peasants		No			1	0	1	1	3	1	0	0	0	1	0	0	1	1	2
648	Simiyu	Itilima	Rural	22	August	1	Public	Day School	Primary	Co education	23	Not Available	Not Available	48	25	December	2004	15	PRIMARY	Class Seven	46	152	Own Production		Twice		Both Parent		12	Peasants		No			1	0	0	1	2	1	1	0	0	2	1	1	0	0	2
649	Simiyu	Itilima	Rural	22	August	1	Public	Day School	Primary	Co education	23	Not Available	Not Available	49	28	May	2005	14	PRIMARY	Class Seven	46.799999	154	Own Production		Twice		Both Parent		14	Peasants		No			1	1	1	0	3	1	1	0	0	2	1	0	0	1	2
650	Simiyu	Itilima	Rural	22	August	1	Public	Day School	Primary	Co education	23	Not Available	Not Available	50	25	June	2005	14	PRIMARY	Class Seven	48	150	Own Production		Twice		Both Parent		12	Peasants		No			1	0	0	0	1	1	0	0	0	1	0	0	1	0	1
651	Simiyu	Meatu	Urban	20	August	1	Public	Day School	Primary	Co education	28	Available	Available	51	25	October	2005	14	PRIMARY	Class Seven	50	152	Own Production		Twice		Both Parent		12	Peasants		Yes	Chini ya mwaka mmoja	1	1	1	1	1	4	1	1	1	0	3	1	1	1	1	4
652	Simiyu	Meatu	Urban	20	August	1	Public	Day School	Primary	Co education	28	Available	Available	52	13	October	2005	14	PRIMARY	Class Seven	45.900002	153	Own Production		Twice		Both Parent		5	Peasants		Yes	Chini ya mwaka mmoja	1	1	1	1	1	4	1	1	1	1	4	1	1	1	1	4
653	Simiyu	Meatu	Urban	20	August	1	Public	Day School	Primary	Co education	28	Available	Available	53	26	October	2005	14	PRIMARY	Class Seven	52	152	Own Production		Twice		Both Parent		8	Peasants		Yes	Chini ya mwaka mmoja	1	1	1	1	1	4	1	1	1	1	4	1	1	1	1	4
654	Simiyu	Meatu	Urban	20	August	1	Public	Day School	Primary	Co education	28	Available	Available	54	17	August	2005	14	PRIMARY	Class Seven	45	156	Own Production		Twice		Both Parent		10	Peasants		Yes	Chini ya mwaka mmoja	1	1	1	1	1	4	1	1	1	1	4	1	1	1	1	4
655	Simiyu	Meatu	Urban	20	August	1	Public	Day School	Primary	Co education	28	Available	Available	55	26	December	2005	14	PRIMARY	Class Seven	50	160	Own Production		Twice		Both Parent		13	Peasants		Yes	Chini ya mwaka mmoja	1	1	1	1	1	4	1	1	1	0	3	1	1	1	1	4
656	Simiyu	Meatu	Urban	20	August	1	Public	Day School	Primary	Co education	28	Available	Available	56	30	April	2006	13	PRIMARY	Class Seven	48	142	Own Production		Twice		Both Parent		5	Peasants		Yes	Chini ya mwaka mmoja	1	1	1	1	0	3	1	1	1	0	3	1	1	1	0	3
657	Simiyu	Meatu	Urban	20	August	1	Public	Day School	Primary	Co education	28	Available	Available	57	6	September	2005	14	PRIMARY	Class Seven	45	145	Own Production		Twice		Both Parent		8	Peasants		Yes	Chini ya mwaka mmoja	1	1	1	1	1	4	1	1	1	0	3	1	1	1	1	4
658	Simiyu	Meatu	Urban	20	August	1	Public	Day School	Primary	Co education	28	Available	Available	58	9	June	2004	15	PRIMARY	Class Seven	52	160	Own Production		Twice		Both Parent		10	Peasants		Yes	Chini ya mwaka mmoja	1	1	1	1	1	4	1	1	1	0	3	1	1	1	1	4
659	Simiyu	Meatu	Urban	20	August	1	Public	Day School	Primary	Co education	28	Available	Available	59	15	February	2004	15	PRIMARY	Class Seven	54	142	Market		Twice		Both Parent		4	Business		Yes	Chini ya mwaka mmoja	1	1	1	1	1	4	1	1	1	0	3	1	1	1	1	4
670	Simiyu	Meatu	Urban	20	August	1	Public	Day School	Primary	Co education	28	Available	Available	70	11	November	2005	14	PRIMARY	Class Seven	52	150	Own Production		Twice		Both Parent		10	Peasants		Yes	Chini ya mwaka mmoja	1	1	1	1	0	3	1	1	1	0	3	1	1	1	1	4
671	Simiyu	Meatu	Urban	21	August	1	Public	Day School	Primary	Co education	28	Available	Not Available	71	21	November	2007	12	PRIMARY	Class Six	55	161	Own Production		Twice		Orphan		3	Business		Yes	Zaidi ya mwaka mmoja	1	1	1	1	1	4	1	1	1	0	3	1	1	1	1	4
672	Simiyu	Meatu	Urban	21	August	1	Public	Day School	Primary	Co education	28	Available	Not Available	72	23	May	2006	13	PRIMARY	Class Six	52	156	Own Production		Three times		Both Parent		6	Business		Yes	Zaidi ya mwaka mmoja	1	1	1	1	1	4	1	1	1	0	3	1	1	1	1	4
673	Simiyu	Meatu	Urban	21	August	1	Public	Day School	Primary	Co education	28	Available	Not Available	73	30	March	2007	12	PRIMARY	Class Six	56	158	Own Production		Three times		Both Parent		5	Peasants		Yes	Zaidi ya mwaka mmoja	1	1	1	1	1	4	1	1	1	0	3	1	1	1	1	4
674	Simiyu	Meatu	Urban	21	August	1	Public	Day School	Primary	Co education	28	Available	Not Available	74	15	January	2005	14	PRIMARY	Class Seven	59.099998	158	Market		Three times		Both Parent		4	Business		Yes	Zaidi ya mwaka mmoja	1	1	1	1	1	4	1	1	1	0	3	1	1	1	1	4
675	Simiyu	Meatu	Urban	21	August	1	Public	Day School	Primary	Co education	28	Available	Not Available	75	13	July	2006	13	PRIMARY	Class Seven	56.299999	161	Own Production		Three times		Single Parent		3	Peasants		Yes	Zaidi ya mwaka mmoja	1	1	1	1	1	4	1	1	1	0	3	1	1	1	1	4
676	Simiyu	Meatu	Urban	21	August	1	Public	Day School	Primary	Co education	28	Available	Not Available	76	9	December	2006	13	PRIMARY	Class Seven	56	160	Own Production		Twice		Both Parent		6	Peasants		Yes	Zaidi ya mwaka mmoja	1	1	1	1	1	4	1	1	1	0	3	1	1	1	1	4
677	Simiyu	Meatu	Urban	21	August	1	Public	Day School	Primary	Co education	28	Available	Not Available	77	23	August	2006	13	PRIMARY	Class Six	58.200001	157	Own Production		Once		Orphan		4	Peasants		Yes	Chini ya mwaka mmoja	2	1	1	1	0	3	1	1	1	0	3	1	0	1	0	2
678	Simiyu	Meatu	Urban	21	August	1	Public	Day School	Primary	Co education	28	Available	Not Available	78	28	June	2007	12	PRIMARY	Class Six	54	149	Own Production		Three times		Both Parent		4	Peasants		Yes	Zaidi ya mwaka mmoja	1	1	1	1	1	4	1	1	1	0	3	1	1	1	1	4
679	Simiyu	Meatu	Urban	21	August	1	Public	Day School	Primary	Co education	28	Available	Not Available	79	25	September	2006	13	PRIMARY	Class Six	50	160	Market		Three times		Both Parent		5	Peasants		Yes	Zaidi ya mwaka mmoja	1	1	1	0	1	3	1	1	1	0	3	1	1	1	1	4
680	Simiyu	Meatu	Urban	21	August	1	Public	Day School	Primary	Co education	28	Available	Not Available	80	18	November	2005	14	PRIMARY	Class Seven	56	160	Own Production		Three times		Both Parent		3	Business		Yes	Zaidi ya mwaka mmoja	1	1	1	0	1	3	1	1	1	0	3	1	1	1	1	4
681	Simiyu	Meatu	Urban	21	August	1	Public	Day School	Primary	Co education	28	Available	Not Available	81	24	August	2006	13	PRIMARY	Class Seven	61	154	Market		Three times		Both Parent		4	Business		Yes	Zaidi ya mwaka mmoja	1	1	1	0	1	3	1	1	1	0	3	1	1	1	1	4
682	Simiyu	Meatu	Urban	21	August	1	Public	Day School	Primary	Co education	28	Available	Not Available	82	30	May	2005	14	PRIMARY	Class Seven	62	162	Own Production		Three times		Both Parent		3	Peasants		Yes	Zaidi ya mwaka mmoja	1	1	1	0	1	3	1	1	1	0	3	1	1	1	1	4
683	Simiyu	Meatu	Urban	21	August	1	Public	Day School	Secondary	Co education	24	Available	Not Available	83	21	June	2003	16	SECONDARY	Class Four	68.400002	164	Own Production		Three times		Living to a Relative		4	Peasants		Yes	Zaidi ya mwaka mmoja	1	1	1	0	1	3	1	1	1	0	3	1	1	1	1	4
684	Simiyu	Meatu	Urban	21	August	1	Public	Day School	Secondary	Co education	24	Available	Not Available	84	31	October	2004	15	SECONDARY	Class Three	58	145	Market		Three times		Both Parent		4	Business		Yes	Zaidi ya mwaka mmoja	1	1	1	0	1	3	1	1	1	0	3	1	1	1	1	4
685	Simiyu	Meatu	Urban	21	August	1	Public	Day School	Secondary	Co education	24	Available	Not Available	85	25	January	2003	16	SECONDARY	Class Four	54.799999	163	Own Production		Three times		Both Parent		5	Peasants		Yes	Zaidi ya mwaka mmoja	1	1	1	1	1	4	1	1	1	1	4	1	1	1	1	4
686	Simiyu	Meatu	Urban	21	August	1	Public	Day School	Secondary	Co education	24	Available	Not Available	86	25	June	2004	15	SECONDARY	Class Four	51	154	Market		Three times		Both Parent		3	Business		Yes	Zaidi ya mwaka mmoja	1	1	1	1	1	4	1	1	1	1	4	1	1	1	0	3
687	Simiyu	Meatu	Urban	21	August	1	Public	Day School	Secondary	Co education	24	Available	Not Available	87	11	January	2004	15	SECONDARY	Class Four	62	164	Own Production		Three times		Both Parent		4	Peasants		Yes	Zaidi ya mwaka mmoja	1	1	1	1	1	4	1	1	1	1	4	1	1	1	1	4
688	Simiyu	Meatu	Urban	21	August	1	Public	Day School	Secondary	Co education	24	Available	Not Available	88	6	December	2003	16	SECONDARY	Class Four	52	132	Own Production		Twice		Both Parent		5	Peasants		Yes	Zaidi ya mwaka mmoja	1	1	1	1	0	3	1	1	1	1	4	0	1	1	1	3
689	Simiyu	Meatu	Urban	21	August	1	Public	Day School	Secondary	Co education	24	Available	Not Available	89	25	August	2003	16	SECONDARY	Class Four	64	164	Market		Three times		Both Parent		5	Peasants		Yes	Zaidi ya mwaka mmoja	1	1	1	1	1	4	1	1	1	1	4	1	1	1	1	4
690	Simiyu	Meatu	Urban	21	August	1	Public	Day School	Secondary	Co education	24	Available	Not Available	90	25	February	2003	16	SECONDARY	Class Four	60	157.5	Own Production		Three times		Both Parent		4	Peasants		Yes	Zaidi ya mwaka mmoja	1	1	1	1	1	4	1	1	1	1	4	1	1	1	1	4
691	Simiyu	Meatu	Urban	21	August	1	Public	Day School	Secondary	Co education	24	Available	Not Available	91	14	December	2004	15	SECONDARY	Class Three	54	158	Market		Three times		Both Parent		6	Business		Yes	Zaidi ya mwaka mmoja	1	1	1	1	1	4	1	1	1	1	4	1	1	1	0	3
692	Simiyu	Meatu	Urban	21	August	1	Public	Day School	Secondary	Co education	24	Available	Not Available	92	25	August	2004	15	SECONDARY	Class Three	56	162	Own Production		Twice		Both Parent		5	Peasants		Yes	Zaidi ya mwaka mmoja	1	1	1	1	1	4	1	1	1	1	4	1	1	1	0	3
693	Simiyu	Meatu	Urban	21	August	1	Public	Day School	Secondary	Co education	24	Available	Not Available	93	31	December	2003	16	SECONDARY	Class Four	62	153	Own Production		Three times		Both Parent		6	Peasants		Yes	Zaidi ya mwaka mmoja	1	1	1	1	1	4	1	1	1	1	4	1	1	1	1	4
694	Simiyu	Meatu	Urban	21	August	1	Public	Day School	Secondary	Co education	24	Available	Not Available	94	25	July	2003	16	SECONDARY	Class Four	62	154	Own Production		Three times		Both Parent		5	Peasants		Yes	Zaidi ya mwaka mmoja	1	1	1	1	1	4	1	1	1	1	4	1	1	1	1	4
695	Simiyu	Meatu	Urban	21	August	1	Public	Day School	Secondary	Co education	24	Available	Not Available	95	31	December	2003	16	SECONDARY	Class Three	58	158	Own Production		Three times		Both Parent		10	Peasants		Yes	Zaidi ya mwaka mmoja	1	1	1	1	1	4	1	1	1	1	4	1	1	1	0	3
696	Simiyu	Meatu	Urban	21	August	1	Public	Day School	Secondary	Co education	24	Available	Not Available	96	31	November	2003	16	SECONDARY	Class Three	54	154	Market		Three times		Single Parent		3	Peasants		Yes	Zaidi ya mwaka mmoja	1	1	1	1	0	3	1	1	1	1	4	1	1	1	0	3
697	Simiyu	Meatu	Urban	21	August	1	Public	Day School	Secondary	Co education	24	Available	Not Available	97	29	October	2003	16	SECONDARY	Class Four	56.200001	147.3	Own Production		Twice		Both Parent		5	Peasants		Yes	Zaidi ya mwaka mmoja	1	1	1	1	1	4	1	1	1	1	4	1	1	1	1	4
698	Simiyu	Meatu	Urban	21	August	1	Public	Day School	Secondary	Co education	24	Available	Not Available	98	21	August	2019	19	SECONDARY	Class Three	56	158	Market		Three times		Both Parent		4	Peasants		Yes	Zaidi ya mwaka mmoja	1	1	1	1	1	4	1	1	1	1	4	1	1	1	1	4
699	Simiyu	Meatu	Urban	21	August	1	Public	Day School	Secondary	Co education	24	Available	Not Available	99	6	July	2005	14	SECONDARY	Class Three	56	152	Own Production		Three times		Both Parent		8	Peasants		Yes	Zaidi ya mwaka mmoja	1	1	1	1	1	4	1	1	1	1	4	1	1	1	1	4
700	Simiyu	Meatu	Urban	20	August	1	Public	Day School	Primary	Co education	28	Available	Not Available	0	2	January	2006	13	PRIMARY	Class Seven	54	155	Market		Twice		Both Parent		3	Business		Yes	Zaidi ya mwaka mmoja	1	1	1	1	1	4	1	1	1	1	4	1	1	1	0	3
701	Simiyu	Meatu	Urban	20	August	1	Public	Day School	Primary	Co education	28	Available	Not Available	1	6	August	2007	12	PRIMARY	Class Six	57.099998	154	Own Production		Three times		Both Parent		5	Peasants		Yes	Zaidi ya mwaka mmoja	1	1	1	1	1	4	1	1	1	1	4	1	1	0	0	2
702	Simiyu	Meatu	Urban	20	August	1	Public	Day School	Primary	Co education	28	Available	Not Available	2	21	December	2006	13	PRIMARY	Class Seven	52	143.39999	Own Production		Three times		Both Parent		4	Peasants		Yes	Zaidi ya mwaka mmoja	1	1	1	1	0	3	1	1	1	1	4	1	1	1	1	4
703	Simiyu	Meatu	Urban	20	August	1	Public	Day School	Primary	Co education	28	Available	Not Available	3	30	January	2006	13	PRIMARY	Class Seven	56	163	Own Production		Three times		Both Parent		6	Peasants		Yes	Zaidi ya mwaka mmoja	1	1	1	1	1	4	1	1	1	1	4	1	1	1	1	4
704	Simiyu	Meatu	Urban	20	August	1	Public	Day School	Primary	Co education	28	Available	Not Available	4	25	April	2005	14	PRIMARY	Class Seven	57	164.10001	Own Production		Twice		Both Parent		8	Peasants		Yes	Zaidi ya mwaka mmoja	1	1	1	1	1	4	1	1	1	1	4	1	1	1	1	4
705	Simiyu	Meatu	Urban	21	August	1	Public	Day School	Primary	Co education	28	Available	Not Available	5	14	November	2006	13	PRIMARY	Class Seven	58.200001	165	Own Production		Three times		Both Parent		5	Peasants		Yes	Zaidi ya mwaka mmoja	1	1	1	1	1	4	1	1	1	1	4	1	1	1	1	4
706	Simiyu	Meatu	Urban	20	August	1	Public	Day School	Primary	Co education	28	Available	Not Available	6	23	July	2006	13	PRIMARY	Class Seven	59	161	Own Production		Three times		Both Parent		4	Peasants		Yes	Zaidi ya mwaka mmoja	1	1	1	1	1	4	1	1	1	1	4	1	1	1	1	4
707	Simiyu	Meatu	Urban	21	August	1	Public	Day School	Primary	Co education	28	Available	Not Available	7	25	March	2004	15	PRIMARY	Class Seven	57.700001	170	Own Production		Three times		Both Parent		9	Peasants		Yes	Zaidi ya mwaka mmoja	1	1	1	1	1	4	1	1	1	1	4	1	1	1	1	4
708	Simiyu	Meatu	Urban	21	August	1	Public	Day School	Primary	Co education	28	Available	Not Available	8	29	May	2004	15	PRIMARY	Class Seven	61	159.8	Own Production		Three times		Both Parent		9	Peasants		Yes	Zaidi ya mwaka mmoja	1	1	1	1	1	4	1	1	1	1	4	1	1	1	0	3
709	Simiyu	Meatu	Urban	21	August	1	Public	Day School	Primary	Co education	28	Available	Not Available	9	12	December	2005	14	PRIMARY	Class Seven	56	154	Own Production		Three times		Both Parent		6	Peasants		Yes	Zaidi ya mwaka mmoja	1	1	1	1	1	4	1	1	1	1	4	1	1	1	1	4
710	Simiyu	Meatu	Urban	21	August	1	Public	Day School	Secondary	Co education	24	Available	Not Available	10	26	April	2003	16	SECONDARY	Class Three	62	167	Own Production		Twice		Both Parent		3	Peasants		Yes	Zaidi ya mwaka mmoja	1	1	1	1	1	4	1	1	1	1	4	1	1	1	1	4
711	Simiyu	Meatu	Urban	21	August	1	Public	Day School	Secondary	Co education	24	Available	Not Available	11	21	May	2003	16	SECONDARY	Class Three	54	162	Own Production		Twice		Both Parent		5	Peasants		Yes	Zaidi ya mwaka mmoja	1	1	1	1	1	4	1	1	1	1	4	1	1	1	1	4
712	Simiyu	Meatu	Urban	21	August	1	Public	Day School	Secondary	Co education	24	Available	Not Available	12	21	March	2002	17	SECONDARY	Class Four	60	164	Own Production		Twice		Single Parent		3	Peasants		Yes	Zaidi ya mwaka mmoja	1	1	1	1	1	4	1	1	1	1	4	1	1	1	1	4
713	Simiyu	Meatu	Urban	21	August	1	Public	Day School	Primary	Co education	28	Available	Not Available	13	6	June	2006	13	PRIMARY	Class Seven	55	160	Own Production		Three times		Both Parent		4	Peasants		Yes	Zaidi ya mwaka mmoja	1	1	1	1	1	4	1	1	1	1	4	1	1	1	0	3
714	Simiyu	Meatu	Urban	20	August	1	Public	Day School	Secondary	Co education	24	Available	Not Available	14	3	April	2004	15	SECONDARY	Class Three	53	164	Own Production		Three times		Both Parent		7	Peasants		Yes	Zaidi ya mwaka mmoja	1	1	1	1	1	4	1	1	1	1	4	1	1	1	0	3
715	Simiyu	Meatu	Urban	21	August	1	Public	Day School	Secondary	Co education	24	Available	Not Available	15	1	February	2003	16	SECONDARY	Class Four	56	165.2	Own Production		Twice		Both Parent		7	Peasants		Yes	Zaidi ya mwaka mmoja	1	1	1	1	1	4	1	1	1	1	4	1	1	1	1	4
716	Simiyu	Meatu	Urban	21	August	1	Public	Day School	Secondary	Co education	24	Available	Not Available	16	3	April	2004	15	SECONDARY	Class Three	64.199997	160	Own Production		Three times		Both Parent		7	Peasants		Yes	Zaidi ya mwaka mmoja	1	1	1	1	1	4	1	1	1	1	4	1	1	1	1	4
717	Simiyu	Meatu	Urban	21	August	1	Public	Day School	Secondary	Co education	24	Available	Not Available	17	25	June	2003	16	SECONDARY	Class Four	62	158	Own Production		Once		Both Parent		7	Peasants		Yes	Zaidi ya mwaka mmoja	1	1	1	1	1	4	1	1	1	1	4	1	1	1	1	4
718	Simiyu	Meatu	Urban	21	August	1	Public	Day School	Secondary	Co education	24	Available	Not Available	18	22	June	2003	16	SECONDARY	Class Four	56	160	Own Production		Three times		Orphan		12	Peasants		Yes	Zaidi ya mwaka mmoja	1	1	1	0	1	3	1	1	1	0	3	1	1	1	0	3
719	Simiyu	Meatu	Urban	21	August	1	Public	Day School	Secondary	Co education	24	Available	Not Available	19	18	May	2003	16	SECONDARY	Class Four	54	160	Own Production		Three times		Both Parent		7	Peasants		Yes	Zaidi ya mwaka mmoja	1	1	1	0	1	3	1	1	1	0	3	1	1	1	0	3
720	Simiyu	Meatu	Urban	21	August	1	Public	Day School	Secondary	Co education	24	Available	Not Available	20	20	March	2004	15	SECONDARY	Class Three	60	168	Own Production		Three times		Both Parent		7	Peasants		Yes	Zaidi ya mwaka mmoja	1	1	1	0	1	3	1	1	1	1	4	0	1	1	1	3
721	Simiyu	Meatu	Urban	21	August	1	Public	Day School	Secondary	Co education	24	Available	Not Available	21	28	August	2003	16	SECONDARY	Class Four	62.099998	158.60001	Own Production		Three times		Both Parent		6	Peasants		Yes	Zaidi ya mwaka mmoja	1	1	1	0	1	3	1	1	1	1	4	1	1	1	1	4
722	Simiyu	Meatu	Urban	21	August	1	Public	Day School	Secondary	Co education	24	Available	Not Available	22	29	April	2004	15	SECONDARY	Class Three	53	164	Own Production		Twice		Both Parent		7	Peasants		Yes	Zaidi ya mwaka mmoja	1	1	1	0	1	3	1	1	1	1	4	1	1	1	1	4
723	Simiyu	Meatu	Urban	21	August	1	Public	Day School	Secondary	Co education	24	Available	Not Available	23	21	June	2004	15	SECONDARY	Class Three	53	164.60001	Own Production		Three times		Both Parent		7	Peasants		Yes	Zaidi ya mwaka mmoja	1	1	1	0	1	3	1	1	1	1	4	1	1	1	1	4
724	Simiyu	Meatu	Urban	21	August	1	Public	Day School	Secondary	Co education	24	Available	Not Available	24	21	August	2004	15	SECONDARY	Class Three	53.099998	164.5	Own Production		Three times		Both Parent		7	Peasants		Yes	Zaidi ya mwaka mmoja	1	1	1	0	1	3	1	1	1	0	3	1	1	1	0	3
725	Simiyu	Meatu	Urban	21	August	1	Public	Day School	Secondary	Co education	24	Available	Not Available	25	16	April	2004	15	SECONDARY	Class Three	53.599998	164.5	Own Production		Twice		Both Parent		7	Peasants		Yes	Zaidi ya mwaka mmoja	1	1	1	1	1	4	1	1	1	1	4	1	1	1	1	4
726	Simiyu	Meatu	Urban	21	August	1	Public	Day School	Secondary	Co education	24	Available	Not Available	26	25	August	2004	15	SECONDARY	Class Three	53.799999	165	Own Production		Three times		Both Parent		7	Peasants		Yes	Zaidi ya mwaka mmoja	1	1	1	1	0	3	1	1	1	1	4	1	1	1	1	4
727	Simiyu	Meatu	Urban	21	August	1	Public	Day School	Secondary	Co education	24	Available	Not Available	27	21	March	2003	16	SECONDARY	Class Four	62	156	Own Production		Three times		Both Parent		7	Peasants		Yes	Zaidi ya mwaka mmoja	1	1	1	1	1	4	1	1	1	1	4	1	1	1	1	4
728	Simiyu	Meatu	Urban	21	August	1	Public	Day School	Secondary	Co education	24	Available	Not Available	28	15	December	2003	16	SECONDARY	Class Four	62.400002	154.8	Own Production		Twice		Single Parent		6	Peasants		Yes	Zaidi ya mwaka mmoja	1	1	1	1	1	4	1	1	1	1	4	1	1	1	1	4
729	Simiyu	Meatu	Urban	21	August	1	Public	Day School	Secondary	Co education	24	Available	Not Available	29	5	August	2003	16	SECONDARY	Class Four	60	154	Own Production		Three times		Both Parent		7	Peasants		Yes	Zaidi ya mwaka mmoja	1	1	1	1	1	4	1	1	1	1	4	1	1	1	1	4
730	Simiyu	Meatu	Urban	21	August	1	Public	Day School	Secondary	Co education	24	Available	Not Available	30	26	May	2004	15	SECONDARY	Class Four	62	158.5	Own Production		Three times		Both Parent		4	Peasants		Yes	Zaidi ya mwaka mmoja	1	1	1	1	1	4	1	1	1	1	4	1	1	1	1	4
731	Simiyu	Meatu	Urban	21	August	1	Public	Day School	Secondary	Co education	24	Available	Not Available	31	6	April	2003	16	SECONDARY	Class Four	61.5	161.3	Own Production		Three times		Both Parent		4	Peasants		Yes	Zaidi ya mwaka mmoja	1	1	1	1	0	3	1	1	1	1	4	1	1	1	1	4
732	Simiyu	Meatu	Urban	21	August	1	Public	Day School	Secondary	Co education	32	Available	Not Available	32	25	August	2004	15	SECONDARY	Class Four	56	164	Own Production		Three times		Both Parent		8	Peasants		Yes	Zaidi ya mwaka mmoja	1	1	1	1	1	4	1	1	1	0	3	1	1	1	1	4
733	Simiyu	Meatu	Urban	21	August	1	Public	Day School	Secondary	Co education	24	Available	Not Available	33	1	March	2004	15	SECONDARY	Class Four	64	160	Own Production		Twice		Both Parent		3	Peasants		Yes	Zaidi ya mwaka mmoja	1	1	1	1	1	4	1	1	1	1	4	1	1	1	1	4
734	Simiyu	Meatu	Urban	21	August	1	Public	Day School	Secondary	Co education	24	Available	Not Available	34	9	April	2004	15	SECONDARY	Class Four	63	160	Own Production		Three times		Both Parent		7	Peasants		Yes	Zaidi ya mwaka mmoja	1	1	1	1	1	4	1	1	1	1	4	1	1	1	0	3
735	Simiyu	Meatu	Urban	21	August	1	Public	Day School	Secondary	Co education	24	Available	Not Available	35	25	July	2003	16	SECONDARY	Class Four	60	158	Own Production		Three times		Both Parent		5	Peasants		Yes	Zaidi ya mwaka mmoja	1	1	1	0	0	2	1	1	1	1	4	1	1	1	0	3
736	Simiyu	Meatu	Urban	21	August	1	Public	Day School	Secondary	Co education	24	Available	Not Available	36	25	August	2004	15	SECONDARY	Class Three	64	160	Own Production		Twice		Both Parent		6	Peasants		Yes	Zaidi ya mwaka mmoja	1	1	1	0	1	3	1	1	1	1	4	1	1	1	1	4
737	Simiyu	Meatu	Urban	21	August	1	Public	Day School	Secondary	Co education	24	Available	Not Available	37	28	May	2003	16	SECONDARY	Class Four	63	164	Own Production		Three times		Both Parent		5	Peasants		Yes	Zaidi ya mwaka mmoja	1	1	1	0	1	3	1	1	1	1	4	1	1	1	1	4
738	Simiyu	Meatu	Urban	21	August	1	Public	Day School	Secondary	Co education	24	Available	Not Available	38	28	June	2003	16	SECONDARY	Class Four	68	159	Own Production		Three times		Both Parent		8	Peasants		Yes	Zaidi ya mwaka mmoja	1	1	1	0	1	3	1	1	1	1	4	1	1	1	1	4
739	Simiyu	Meatu	Urban	21	August	1	Public	Day School	Secondary	Co education	24	Available	Not Available	39	28	April	2003	16	SECONDARY	Class Four	54	160.60001	Own Production		Three times		Both Parent		9	Peasants		Yes	Zaidi ya mwaka mmoja	1	1	1	0	1	3	1	1	1	1	4	1	1	1	1	4
740	Simiyu	Meatu	Urban	21	August	1	Public	Day School	Secondary	Co education	24	Available	Not Available	40	21	January	2004	15	SECONDARY	Class Four	62	167	Own Production		Three times		Both Parent		8	Peasants		Yes	Zaidi ya mwaka mmoja	1	1	1	0	1	3	1	1	1	1	4	1	1	1	1	4
741	Simiyu	Meatu	Urban	20	August	1	Public	Day School	Secondary	Co education	24	Available	Not Available	41	25	July	2004	15	SECONDARY	Class Three	65	154	Own Production		Three times		Both Parent		4	Peasants		Yes	Zaidi ya mwaka mmoja	1	1	1	0	1	3	1	1	1	1	4	1	1	1	0	3
742	Simiyu	Meatu	Urban	20	August	1	Public	Day School	Secondary	Co education	24	Available	Not Available	42	3	September	2004	15	SECONDARY	Class Three	65	154	Own Production		Three times		Both Parent		4	Peasants		Yes	Zaidi ya mwaka mmoja	1	1	1	0	1	3	1	1	1	1	4	1	1	1	1	4
743	Simiyu	Meatu	Urban	21	August	1	Public	Day School	Secondary	Co education	24	Available	Not Available	43	21	December	2004	15	SECONDARY	Class Three	65.400002	154.3	Own Production		Three times		Both Parent		7	Peasants		Yes	Zaidi ya mwaka mmoja	1	1	1	1	1	4	1	1	1	1	4	1	1	1	1	4
744	Simiyu	Meatu	Urban	20	August	1	Public	Day School	Secondary	Co education	24	Available	Not Available	44	24	May	2003	16	SECONDARY	Class Three	68	157	Own Production		Twice		Both Parent		4	Peasants		Yes	Zaidi ya mwaka mmoja	1	1	1	1	1	4	1	1	1	1	4	1	1	1	1	4
745	Simiyu	Meatu	Urban	24	August	1	Public	Day School	Secondary	Co education	24	Available	Not Available	45	23	May	2004	15	SECONDARY	Class Three	65.400002	158	Own Production		Twice		Both Parent		11	Peasants		Yes	Chini ya mwaka mmoja	11	1	1	1	1	4	1	1	1	1	4	1	1	1	1	4
746	Simiyu	Meatu	Urban	21	August	1	Public	Day School	Secondary	Co education	24	Available	Not Available	46	18	April	2004	15	SECONDARY	Class Three	56	162	Own Production		Three times		Both Parent		5	Peasants		Yes	Zaidi ya mwaka mmoja	1	1	1	1	1	4	1	1	1	1	4	1	1	1	1	4
747	Simiyu	Meatu	Urban	21	August	1	Public	Day School	Secondary	Co education	24	Available	Not Available	47	25	April	2003	16	SECONDARY	Class Four	55	165	Own Production		Three times		Both Parent		7	Peasants		Yes	Zaidi ya mwaka mmoja	1	1	1	1	1	4	1	1	1	1	4	1	1	1	1	4
748	Simiyu	Meatu	Urban	20	August	1	Public	Day School	Secondary	Co education	24	Available	Not Available	48	26	April	2004	15	SECONDARY	Class Three	54	162	Own Production		Twice		Both Parent		5	Peasants		Yes	Zaidi ya mwaka mmoja	1	1	1	1	1	4	1	1	1	1	4	1	1	1	1	4
749	Simiyu	Meatu	Urban	21	August	1	Public	Day School	Secondary	Co education	24	Available	Not Available	49	21	August	2004	15	SECONDARY	Class Three	56	161.2	Own Production		Twice		Both Parent		6	Peasants		Yes	Zaidi ya mwaka mmoja	1	1	1	1	0	3	1	1	1	1	4	1	1	1	1	4
750	Simiyu	Meatu	Urban	21	August	1	Public	Day School	Secondary	Co education	24	Available	Not Available	50	18	May	2003	16	SECONDARY	Class Three	58	156	Own Production		Three times		Both Parent		4	Peasants		Yes	Zaidi ya mwaka mmoja	1	1	1	1	1	4	1	1	1	1	4	1	1	1	1	4
751	Simiyu	Meatu	Urban	21	August	1	Public	Day School	Secondary	Co education	24	Available	Not Available	51	19	July	2004	15	SECONDARY	Class Four	55.400002	163.39999	Own Production		Twice		Both Parent		6	Peasants		Yes	Zaidi ya mwaka mmoja	1	1	1	1	0	3	1	1	1	1	4	1	1	1	1	4
752	Simiyu	Meatu	Urban	21	August	1	Public	Day School	Secondary	Co education	24	Available	Not Available	52	6	April	2004	15	SECONDARY	Class Three	58	160	Market		Twice		Both Parent		7	Business		Yes	Zaidi ya mwaka mmoja	1	1	1	1	1	4	1	1	1	1	4	1	1	1	1	4
753	Simiyu	Meatu	Urban	21	August	1	Public	Day School	Secondary	Co education	24	Available	Not Available	53	2	October	2004	15	SECONDARY	Class Four	64	164	Own Production		Three times		Both Parent		6	Peasants		Yes	Zaidi ya mwaka mmoja	1	1	1	1	1	4	1	1	1	1	4	1	1	1	1	4
754	Simiyu	Meatu	Urban	21	August	1	Public	Day School	Secondary	Co education	24	Available	Not Available	54	26	December	2003	16	SECONDARY	Class Four	64.699997	164.2	Own Production		Three times		Both Parent		7	Peasants		Yes	Zaidi ya mwaka mmoja	1	1	1	1	1	4	1	1	1	1	4	1	1	1	1	4
755	Simiyu	Meatu	Urban	21	August	1	Public	Day School	Secondary	Co education	24	Available	Not Available	56	21	August	2003	16	SECONDARY	Class Four	65.400002	168	Own Production		Three times		Both Parent		7	Peasants		Yes	Zaidi ya mwaka mmoja	1	1	1	1	1	4	1	1	1	1	4	1	1	1	1	4
756	Simiyu	Meatu	Urban	21	August	1	Public	Day School	Secondary	Co education	24	Available	Not Available	56	21	September	2003	16	SECONDARY	Class Four	65.199997	164.2	Own Production		Three times		Both Parent		6	Peasants		Yes	Zaidi ya mwaka mmoja	1	1	1	1	1	4	1	1	1	1	4	1	1	1	0	3
757	Simiyu	Meatu	Urban	21	August	1	Public	Day School	Secondary	Co education	24	Not Available	Not Available	57	25	August	2002	17	SECONDARY	Class Four	44.799999	155	Own Production		Twice		Both Parent		11	Peasants		Yes	Chini ya mwaka mmoja	1	1	1	1	1	4	1	1	1	0	3	1	1	1	0	3
758	Simiyu	Meatu	Rural	20	August	1	Public	Day School	Secondary	Co education	28	Not Available	Not Available	58	26	September	2003	16	SECONDARY	Class Four	47	153	Own Production		Three times		Both Parent		4	Peasants		Yes	Chini ya mwaka mmoja	1	1	1	1	0	3	1	1	1	1	4	1	1	1	0	3
759	Simiyu	Meatu	Rural	21	August	1	Public	Day School	Secondary	Co education	28	Not Available	Not Available	59	24	July	2002	17	SECONDARY	Class Four	44.900002	155	Own Production		Three times		Both Parent		8	Peasants		Yes	Chini ya mwaka mmoja	1	1	1	1	1	4	1	0	1	0	2	1	1	1	0	3
760	Simiyu	Meatu	Rural	21	August	1	Public	Day School	Secondary	Co education	28	Not Available	Not Available	60	26	February	2003	16	SECONDARY	Class Four	54	152.60001	Own Production		Three times		Both Parent		9	Peasants		Yes	Chini ya mwaka mmoja	1	1	1	1	1	4	1	1	1	1	4	1	1	1	1	4
761	Simiyu	Meatu	Rural	20	August	1	Public	Day School	Secondary	Co education	28	Not Available	Not Available	61	20	December	2003	16	SECONDARY	Class Three	52.599998	145	Own Production		Three times		Both Parent		5	Peasants		Yes	Zaidi ya mwaka mmoja	1	1	1	1	0	3	1	1	1	1	4	1	1	1	1	4
762	Simiyu	Meatu	Rural	21	August	1	Public	Day School	Secondary	Co education	28	Not Available	Not Available	62	26	November	2003	16	SECONDARY	Class Four	62	156	Own Production		Three times		Both Parent		6	Peasants		Yes	Chini ya mwaka mmoja	1	1	1	1	1	4	1	1	1	1	4	1	1	1	1	4
763	Simiyu	Meatu	Rural	20	August	1	Public	Day School	Secondary	Co education	28	Not Available	Not Available	63	18	July	2002	17	SECONDARY	Class Four	56.400002	164	Own Production		Twice		Both Parent		5	Peasants		Yes	Chini ya mwaka mmoja	1	1	1	1	0	3	1	1	0	1	3	1	1	0	0	2
763	Simiyu	Meatu	Rural	20	August	1	Public	Day School	Secondary	Co education	28	Not Available	Not Available	63	18	July	2002	17	SECONDARY	Class Four	56.400002	164	Own Production		Twice		Both Parent		5	Peasants		Yes	Chini ya mwaka mmoja	1	1	1	1	0	3	1	1	0	1	3	1	1	0	0	2
764	Simiyu	Meatu	Rural	20	October	1	Public	Day School	Secondary	Co education	28	Not Available	Not Available	64	23	August	2003	16	SECONDARY	Class Four	54	163	Own Production		Three times		Both Parent		12	Peasants		Yes	Chini ya mwaka mmoja	1	1	1	1	1	4	1	1	1	1	4	1	1	1	1	4
765	Simiyu	Meatu	Rural	20	August	1	Public	Day School	Secondary	Co education	28	Not Available	Not Available	65	25	September	2003	16	SECONDARY	Class Three	48.900002	157	Own Production		Three times		Both Parent		12	Peasants		Yes	Chini ya mwaka mmoja	1	1	1	1	1	4	1	1	1	0	3	1	1	1	1	4
766	Simiyu	Meatu	Rural	21	August	1	Public	Day School	Secondary	Co education	28	Not Available	Not Available	66	14	May	2004	15	SECONDARY	Class Three	48.799999	164	Own Production		Three times		Both Parent		15	Peasants		Yes	Chini ya mwaka mmoja	1	1	1	1	0	3	1	1	1	0	3	1	1	1	0	3
767	Simiyu	Meatu	Rural	21	August	1	Public	Day School	Secondary	Co education	28	Not Available	Not Available	67	21	June	2003	16	SECONDARY	Class Four	65	154	Own Production		Three times		Both Parent		9	Peasants		Yes	Chini ya mwaka mmoja	1	1	1	1	0	3	1	1	1	1	4	1	1	1	1	4
768	Simiyu	Meatu	Rural	20	August	1	Public	Day School	Secondary	Co education	28	Not Available	Not Available	68	11	May	2004	15	SECONDARY	Class Four	56.5	160	Own Production		Three times		Both Parent		11	Peasants		Yes	Zaidi ya mwaka mmoja	1	1	1	1	1	4	1	1	1	1	4	1	1	1	1	4
769	Simiyu	Meatu	Rural	21	August	1	Public	Day School	Secondary	Co education	28	Not Available	Not Available	69	20	November	2003	16	SECONDARY	Class Four	64	156	Own Production		Three times		Both Parent		14	Peasants		Yes	Zaidi ya mwaka mmoja	1	1	1	1	1	4	1	1	1	1	4	1	1	1	1	4
770	Simiyu	Meatu	Rural	21	August	1	Public	Day School	Secondary	Co education	28	Not Available	Not Available	70	30	August	2004	15	SECONDARY	Class Three	56.400002	160.5	Own Production		Three times		Both Parent		10	Peasants		Yes	Zaidi ya mwaka mmoja	1	1	1	1	1	4	1	1	1	1	4	1	1	1	1	4
771	Simiyu	Meatu	Rural	21	August	1	Public	Day School	Secondary	Co education	28	Not Available	Not Available	71	25	August	2003	16	SECONDARY	Class Four	56.200001	160.7	Own Production		Twice		Both Parent		12	Peasants		Yes	Chini ya mwaka mmoja	1	1	1	1	1	4	1	1	1	1	4	1	1	1	0	3
772	Simiyu	Meatu	Rural	21	August	1	Public	Day School	Secondary	Co education	28	Not Available	Not Available	72	15	December	2005	14	SECONDARY	Class Three	54	154	Own Production		Once		Both Parent		7	Employed		Yes	Chini ya mwaka mmoja	1	1	1	1	1	4	1	1	1	1	4	1	1	1	1	4
773	Simiyu	Meatu	Rural	21	August	1	Public	Day School	Secondary	Co education	28	Not Available	Not Available	73	15	August	2005	14	SECONDARY	Class Three	65	154	Own Production		Three times		Both Parent		10	Peasants		Yes	Chini ya mwaka mmoja	1	1	1	1	1	4	1	1	1	1	4	1	1	1	1	4
774	Simiyu	Meatu	Rural	20	August	1	Public	Day School	Secondary	Co education	28	Not Available	Not Available	74	30	November	2003	16	SECONDARY	Class Four	56	154	Own Production		Three times		Both Parent		12	Peasants		Yes	Chini ya mwaka mmoja	1	1	1	1	1	4	1	1	1	1	4	1	1	1	1	4
775	Simiyu	Meatu	Rural	20	August	1	Public	Day School	Secondary	Co education	25	Not Available	Not Available	75	28	June	2005	14	SECONDARY	Class Three	65	154	Own Production		Three times		Both Parent		10	Peasants		Yes	Chini ya mwaka mmoja	1	1	1	1	1	4	1	1	1	1	4	1	1	1	1	4
776	Simiyu	Meatu	Rural	20	May	1	Public	Day School	Secondary	Co education	28	Not Available	Not Available	76	25	May	2004	15	SECONDARY	Class Four	56	154	Own Production		Twice		Both Parent		14	Peasants		Yes	Zaidi ya mwaka mmoja	1	1	1	1	1	4	1	1	1	1	4	1	1	1	1	4
777	Simiyu	Meatu	Rural	21	August	1	Public	Day School	Secondary	Co education	28	Not Available	Not Available	77	29	January	2004	15	SECONDARY	Class Three	65	158	Own Production		Twice		Both Parent		10	Peasants		Yes	Zaidi ya mwaka mmoja	1	1	1	1	1	4	1	1	1	1	4	1	1	1	1	4
778	Simiyu	Meatu	Rural	21	August	1	Public	Day School	Secondary	Co education	28	Not Available	Not Available	78	24	October	2003	16	SECONDARY	Class Four	60.099998	154	Own Production		Three times		Both Parent		6	Peasants		Yes	Chini ya mwaka mmoja	1	1	1	1	1	4	1	1	1	1	4	1	1	1	1	4
779	Simiyu	Meatu	Rural	21	August	1	Public	Day School	Secondary	Co education	28	Not Available	Not Available	79	21	August	2003	16	SECONDARY	Class Four	62	152	Own Production		Three times		Both Parent		11	Peasants		Yes	Zaidi ya mwaka mmoja	1	1	1	1	0	3	1	1	1	0	3	1	1	1	0	3
780	Simiyu	Meatu	Rural	20	August	1	Public	Day School	Secondary	Co education	28	Not Available	Not Available	80	21	August	2004	15	SECONDARY	Class Four	65	160	Own Production		Three times		Both Parent		4	Peasants		Yes	Zaidi ya mwaka mmoja	1	1	1	1	1	4	1	1	1	1	4	1	1	1	0	3
781	Simiyu	Meatu	Rural	20	August	1	Public	Day School	Secondary	Co education	28	Not Available	Not Available	81	22	April	2004	15	SECONDARY	Class Four	63	160	Own Production		Twice		Both Parent		11	Business		Yes	Zaidi ya mwaka mmoja	1	1	1	1	1	4	1	1	1	1	4	1	1	1	1	4
782	Simiyu	Meatu	Rural	20	August	1	Public	Day School	Secondary	Co education	28	Not Available	Not Available	82	29	October	2004	15	SECONDARY	Class Three	54	154.60001	Own Production		Three times		Both Parent		11	Peasants		Yes	Zaidi ya mwaka mmoja	1	1	1	1	1	4	1	1	1	1	4	1	1	1	0	3
783	Simiyu	Meatu	Rural	21	August	1	Public	Day School	Secondary	Co education	28	Not Available	Not Available	83	2	May	2003	16	SECONDARY	Class Four	61	154.3	Own Production		Three times		Both Parent		8	Peasants		Yes	Zaidi ya mwaka mmoja	1	1	1	1	1	4	1	1	1	1	4	1	1	1	0	3
784	Simiyu	Meatu	Rural	21	August	1	Public	Day School	Secondary	Co education	28	Not Available	Not Available	84	21	June	2005	14	SECONDARY	Class Three	56	164.39999	Own Production		Three times		Both Parent		10	Peasants		Yes	Zaidi ya mwaka mmoja	1	1	1	1	1	4	1	1	1	1	4	1	1	1	1	4
785	Simiyu	Meatu	Rural	21	August	1	Public	Day School	Secondary	Co education	28	Not Available	Not Available	85	13	September	2003	16	SECONDARY	Class Four	61.200001	156.5	Own Production		Three times		Both Parent		14	Peasants		Yes	Zaidi ya mwaka mmoja	1	1	1	1	1	4	1	1	1	1	4	1	1	1	1	4
786	Simiyu	Meatu	Rural	21	August	1	Public	Day School	Secondary	Co education	28	Not Available	Not Available	86	15	June	2004	15	SECONDARY	Class Three	58.400002	160.5	Own Production		Three times		Both Parent		10	Peasants		Yes	Zaidi ya mwaka mmoja	1	1	1	1	1	4	1	1	1	1	4	1	1	1	1	4
787	Simiyu	Meatu	Rural	21	August	1	Public	Day School	Secondary	Co education	28	Not Available	Not Available	87	15	September	2003	16	SECONDARY	Class Four	58.5	145.2	Own Production		Three times		Both Parent		14	Peasants		Yes	Zaidi ya mwaka mmoja	1	1	1	1	1	4	1	1	1	1	4	1	1	1	1	4
788	Simiyu	Meatu	Rural	21	August	1	Public	Day School	Secondary	Co education	28	Not Available	Not Available	88	31	January	2004	15	SECONDARY	Class Three	56.700001	163	Own Production		Twice		Both Parent		6	Peasants		Yes	Zaidi ya mwaka mmoja	1	1	1	1	1	4	1	1	1	1	4	1	1	1	0	3
789	Simiyu	Meatu	Rural	20	August	1	Public	Day School	Secondary	Co education	28	Not Available	Not Available	89	25	April	2003	16	SECONDARY	Class Three	48.799999	160.39999	Own Production		Three times		Both Parent		13	Peasants		Yes	Zaidi ya mwaka mmoja	1	1	1	1	1	4	1	1	1	0	3	1	1	1	1	4
790	Simiyu	Meatu	Rural	20	August	1	Public	Day School	Secondary	Co education	28	Not Available	Not Available	90	28	March	2004	15	SECONDARY	Class Four	56.5	160.5	Own Production		Twice		Both Parent		10	Peasants		Yes	Zaidi ya mwaka mmoja	1	1	1	1	1	4	1	1	1	1	4	1	1	1	1	4
791	Simiyu	Meatu	Rural	20	August	1	Public	Day School	Secondary	Co education	28	Not Available	Not Available	91	26	August	2004	15	SECONDARY	Class Four	65.199997	154.3	Own Production		Three times		Both Parent		10	Business		Yes	Zaidi ya mwaka mmoja	1	1	1	1	1	4	1	1	1	1	4	1	1	1	1	4
792	Simiyu	Meatu	Rural	21	August	1	Public	Day School	Secondary	Co education	28	Not Available	Not Available	92	26	April	2004	15	SECONDARY	Class Two	59.200001	163.39999	Own Production		Three times		Both Parent		14	Peasants		Yes	Zaidi ya mwaka mmoja	1	1	1	1	1	4	0	0	1	1	2	1	1	1	1	4
793	Simiyu	Meatu	Rural	20	August	1	Public	Day School	Secondary	Co education	28	Not Available	Not Available	93	27	June	2004	15	SECONDARY	Class Three	62.400002	164.3	Own Production		Three times		Both Parent		4	Peasants		Yes	Zaidi ya mwaka mmoja	1	1	1	1	0	3	1	1	1	0	3	1	1	1	1	4
794	Simiyu	Meatu	Rural	21	August	1	Public	Day School	Secondary	Co education	28	Not Available	Not Available	94	16	May	2003	16	SECONDARY	Class Four	65	164.2	Own Production		Three times		Both Parent		11	Peasants		Yes	Zaidi ya mwaka mmoja	1	1	1	1	1	4	1	1	1	1	4	0	1	1	1	3
795	Simiyu	Meatu	Rural	21	August	1	Public	Day School	Secondary	Co education	28	Not Available	Not Available	95	25	December	2003	16	SECONDARY	Class Four	64.199997	148.2	Own Production		Three times		Both Parent		1	Peasants		Yes	Zaidi ya mwaka mmoja	1	1	1	1	1	4	1	1	1	1	4	1	1	1	1	4
796	Simiyu	Meatu	Rural	21	August	1	Public	Day School	Secondary	Co education	28	Not Available	Not Available	96	24	August	2004	15	SECONDARY	Class Four	54.599998	145.2	Own Production		Twice		Both Parent		8	Peasants		Yes	Zaidi ya mwaka mmoja	1	1	1	1	1	4	1	1	1	1	4	1	1	1	1	4
797	Simiyu	Meatu	Rural	20	August	1	Public	Day School	Secondary	Co education	28	Not Available	Not Available	97	6	October	2004	15	SECONDARY	Class Four	64.5	158.2	Own Production		Three times		Both Parent		5	Peasants		Yes	Zaidi ya mwaka mmoja	1	1	1	1	1	4	1	1	1	1	4	1	1	1	1	4
798	Simiyu	Meatu	Rural	20	February	1	Public	Day School	Secondary	Co education	28	Not Available	Not Available	98	27	September	2003	16	SECONDARY	Class Three	54.200001	163	Market		Three times		Both Parent		3	Business		Yes	Zaidi ya mwaka mmoja	1	1	1	1	1	4	1	1	1	1	4	1	1	1	1	4
799	Simiyu	Meatu	Rural	20	August	1	Public	Day School	Secondary	Co education	28	Not Available	Not Available	99	27	November	2004	15	SECONDARY	Class Four	65.199997	162.2	Own Production		Three times		Both Parent		12	Peasants		Yes	Zaidi ya mwaka mmoja	1	1	1	1	1	4	1	1	1	1	4	1	1	1	1	4
800	Simiyu	Itilima	Rural	22	August	1	Public	Day School	Secondary	Co education	21	Available	Not Available	0	21	August	2004	15	SECONDARY	Class One	47.200001	158.3	Own Production		Twice		Single Parent		7	Peasants		No			1	1	1	0	3	1	1	0	0	2	1	1	0	0	2
801	Simiyu	Itilima	Rural	20	August	1	Public	Day School	Secondary	Co education	21	Available	Not Available	1	22	September	2004	15	SECONDARY	Class Two	48	159	Own Production		Three times		Both Parent		12	Peasants		No			1	0	1	0	2	1	1	1	0	3	1	1	0	0	2
803	Simiyu	Itilima	Rural	22	August	1	Public	Day School	Secondary	Co education	21	Available	Not Available	3	11	October	2004	15	SECONDARY	Class Three	50.599998	159.2	Own Production		Twice		Both Parent		7	Peasants		No			1	0	1	0	2	1	1	0	0	2	1	0	1	0	2
804	Simiyu	Itilima	Rural	22	August	1	Public	Day School	Secondary	Co education	21	Available	Not Available	4	15	April	2003	16	SECONDARY	Class Three	49.700001	158.39999	Own Production		Twice		Both Parent		12	Peasants		No			1	1	1	0	3	0	1	1	0	2	0	1	0	1	2
805	Simiyu	Itilima	Rural	22	August	1	Public	Day School	Secondary	Co education	21	Available	Not Available	5	21	May	2004	15	SECONDARY	Class Three	52.400002	154.5	Own Production		Three times		Both Parent		5	Peasants		No			1	0	0	1	2	1	0	0	1	2	0	1	0	1	2
806	Simiyu	Itilima	Rural	22	August	1	Public	Day School	Secondary	Co education	21	Available	Not Available	6	28	March	2004	15	SECONDARY	Class Two	56.400002	160.39999	Own Production		Three times		Both Parent		12	Peasants		No			1	1	0	1	3	1	1	0	0	2	0	1	1	0	2
807	Simiyu	Itilima	Rural	22	August	1	Public	Day School	Secondary	Co education	21	Available	Not Available	7	24	October	2004	15	SECONDARY	Class Three	57.5	162	Own Production		Three times		Both Parent		3	Peasants		No			1	1	1	0	3	1	0	1	0	2	1	1	1	0	3
808	Simiyu	Itilima	Rural	22	August	1	Public	Day School	Secondary	Co education	21	Available	Not Available	8	15	April	2003	16	SECONDARY	Class Four	64.5	154	Market		Three times		Single Parent		5	Business		No			1	0	1	0	2	1	1	1	0	3	0	1	1	0	2
809	Simiyu	Itilima	Rural	22	August	1	Public	Day School	Secondary	Co education	21	Available	Not Available	9	18	September	2004	15	SECONDARY	Class Three	56.5	154.2	Own Production		Three times		Both Parent		7	Peasants		No			1	1	1	1	4	0	1	1	0	2	1	1	0	0	2
810	Simiyu	Itilima	Rural	22	August	1	Public	Day School	Secondary	Co education	21	Available	Not Available	10	18	July	2004	15	SECONDARY	Class Four	64	152.5	Own Production		Three times		Both Parent		11	Business		No			1	1	1	1	4	1	0	1	0	2	1	0	0	0	1
811	Simiyu	Itilima	Rural	22	August	1	Public	Day School	Secondary	Co education	21	Available	Not Available	11	26	November	2004	15	SECONDARY	Class Three	64	158.39999	Own Production		Three times		Both Parent		11	Peasants		No			1	1	0	0	2	1	1	1	0	3	1	0	0	0	1
812	Simiyu	Itilima	Rural	22	August	1	Public	Day School	Secondary	Co education	21	Available	Not Available	12	24	January	2004	15	SECONDARY	Class Four	65.400002	168	Market		Twice		Both Parent		5	Business		No			1	1	0	1	3	1	1	0	0	2	1	0	0	1	2
813	Simiyu	Itilima	Rural	22	August	1	Public	Day School	Secondary	Co education	21	Available	Not Available	13	29	April	2003	16	SECONDARY	Class Four	62.400002	162.2	Own Production		Three times		Both Parent		12	Peasants		No			1	0	1	0	2	1	0	0	1	2	1	1	0	0	2
814	Simiyu	Itilima	Rural	22	August	1	Public	Day School	Secondary	Co education	21	Available	Not Available	14	26	October	2003	16	SECONDARY	Class Three	58	158.3	Own Production		Three times		Both Parent		14	Peasants		No			1	1	0	1	3	1	0	0	1	2	1	0	0	1	2
815	Simiyu	Itilima	Rural	22	August	1	Public	Day School	Secondary	Co education	21	Available	Not Available	15	19	April	2004	15	SECONDARY	Class Three	65.5	154.2	Own Production		Three times		Both Parent		10	Peasants		No			1	0	1	0	2	0	0	1	0	1	1	0	0	1	2
816	Simiyu	Itilima	Rural	22	August	1	Public	Day School	Secondary	Co education	21	Available	Not Available	16	27	December	2003	16	SECONDARY	Class Four	56.400002	161.2	Own Production		Three times		Both Parent		10	Peasants		No			1	1	1	0	3	0	0	1	1	2	0	1	0	1	2
817	Simiyu	Itilima	Rural	22	August	1	Public	Day School	Secondary	Co education	21	Available	Not Available	17	30	July	2004	15	SECONDARY	Class Four	64.400002	162.5	Market		Three times		Both Parent		6	Peasants		No			0	1	0	0	1	0	1	0	1	2	1	0	1	0	2
818	Simiyu	Itilima	Rural	22	August	1	Public	Day School	Secondary	Co education	21	Available	Not Available	18	25	July	2003	16	SECONDARY	Class Four	56.5	154.3	Own Production		Three times		Both Parent		10	Peasants		No			1	1	1	0	3	1	0	1	0	2	1	1	0	0	2
819	Simiyu	Itilima	Rural	22	August	1	Public	Day School	Secondary	Co education	21	Available	Not Available	19	27	April	2004	15	SECONDARY	Class Three	58.700001	160.7	Own Production		Three times		Both Parent		11	Peasants		No			0	0	0	1	1	1	0	1	0	2	1	0	0	1	2
820	Simiyu	Itilima	Rural	22	August	1	Public	Day School	Secondary	Co education	21	Available	Not Available	20	31	October	2003	16	SECONDARY	Class Four	64.199997	160.3	Own Production		Three times		Both Parent		4	Peasants		No			1	1	0	1	3	1	1	1	0	3	1	0	0	0	1
821	Simiyu	Itilima	Rural	22	August	1	Public	Day School	Secondary	Co education	21	Available	Not Available	21	26	August	2003	16	SECONDARY	Class Four	64.199997	154.2	Own Production		Three times		Both Parent		10	Peasants		No			1	0	1	0	2	1	1	0	0	2	0	0	0	1	1
822	Simiyu	Itilima	Rural	22	August	1	Public	Day School	Secondary	Co education	21	Available	Not Available	22	24	June	2003	16	SECONDARY	Class Four	56.400002	156.39999	Own Production		Three times		Both Parent		6	Peasants		No			1	0	0	1	2	1	0	0	1	2	0	0	1	1	2
823	Simiyu	Itilima	Rural	22	August	1	Public	Day School	Secondary	Co education	21	Available	Not Available	23	21	December	2004	15	SECONDARY	Class Four	64.5	162.39999	Own Production		Three times		Both Parent		10	Peasants		No			0	1	0	1	2	0	0	0	1	1	1	1	0	0	2
824	Simiyu	Itilima	Rural	22	August	1	Public	Day School	Secondary	Co education	21	Available	Not Available	24	24	July	2004	15	SECONDARY	Class Four	64	154.8	Own Production		Three times		Both Parent		12	Peasants		No			1	1	0	0	2	1	1	1	0	3	1	1	1	0	3
825	Simiyu	Itilima	Rural	22	August	1	Public	Day School	Secondary	Co education	21	Available	Not Available	25	26	July	2004	15	SECONDARY	Class Three	64.199997	150	Own Production		Three times		Single Parent		3	Peasants		No			0	1	1	0	2	0	0	0	1	1	0	0	0	1	1
826	Simiyu	Itilima	Rural	22	August	1	Public	Day School	Secondary	Co education	21	Available	Not Available	26	29	May	2004	15	SECONDARY	Class Three	52.799999	148.60001	Own Production		Twice		Living to a Relative		4	Peasants		No			1	0	1	0	2	0	0	1	1	2	0	1	1	0	2
827	Simiyu	Itilima	Rural	22	August	1	Public	Day School	Secondary	Co education	21	Available	Not Available	27	16	July	2003	16	SECONDARY	Class Four	58.200001	148.5	Own Production		Three times		Living to a Relative		10	Business		No			1	0	1	0	2	0	0	1	1	2	1	0	0	1	2
828	Simiyu	Itilima	Rural	22	August	1	Public	Day School	Secondary	Co education	21	Available	Not Available	28	19	August	2003	16	SECONDARY	Class Four	58.200001	152.5	Own Production		Three times		Both Parent		10	Peasants		No			1	0	0	1	2	1	1	0	1	3	0	0	1	1	2
829	Simiyu	Itilima	Rural	22	August	1	Public	Day School	Secondary	Co education	21	Available	Not Available	29	25	July	2003	16	SECONDARY	Class Four	54.400002	149.2	Own Production		Twice		Both Parent		10	Peasants		No			0	0	1	1	2	1	1	1	0	3	1	0	1	0	2
830	Simiyu	Itilima	Rural	22	August	1	Public	Day School	Secondary	Co education	21	Available	Not Available	30	25	August	2003	16	SECONDARY	Class Four	54.5	160.3	Own Production		Three times		Both Parent		8	Peasants		No			0	0	1	1	2	1	1	0	0	2	1	0	0	1	2
831	Simiyu	Itilima	Rural	22	August	1	Public	Day School	Secondary	Co education	21	Available	Not Available	31	24	May	2003	16	SECONDARY	Class Four	58.5	154.5	Own Production		Twice		Both Parent		10	Business		No			1	0	0	1	2	1	1	1	0	3	1	1	0	0	2
832	Simiyu	Itilima	Rural	22	August	1	Public	Day School	Secondary	Co education	21	Available	Not Available	32	26	November	2004	15	SECONDARY	Class Four	56.400002	160.5	Own Production		Three times		Both Parent		6	Peasants		No			1	0	1	0	2	1	1	1	0	3	1	0	1	0	2
833	Simiyu	Itilima	Rural	22	August	1	Public	Day School	Secondary	Co education	21	Available	Not Available	33	28	September	2004	15	SECONDARY	Class Three	52.599998	147.3	Own Production		Twice		Both Parent		14	Peasants		No			1	0	0	1	2	1	0	0	0	1	0	1	0	1	2
834	Simiyu	Itilima	Rural	22	August	1	Public	Day School	Secondary	Co education	21	Available	Not Available	34	24	November	2004	15	SECONDARY	Class Three	56.5	148	Own Production		Three times		Both Parent		10	Peasants		No			1	0	0	1	2	1	0	0	0	1	1	0	1	0	2
835	Simiyu	Itilima	Rural	22	August	1	Public	Day School	Secondary	Co education	21	Available	Not Available	35	25	January	2004	15	SECONDARY	Class Four	49.5	152	Own Production		Three times		Both Parent		12	Peasants		No			1	0	1	0	2	0	0	1	1	2	1	0	0	1	2
836	Simiyu	Itilima	Rural	22	August	1	Public	Day School	Secondary	Co education	21	Available	Not Available	36	23	November	2003	16	SECONDARY	Class Four	56.200001	143.60001	Own Production		Twice		Both Parent		12	Peasants		No			0	0	0	1	1	1	0	1	0	2	1	1	0	0	2
837	Simiyu	Itilima	Rural	22	August	1	Public	Day School	Secondary	Co education	21	Available	Not Available	37	18	April	2003	16	SECONDARY	Class Four	58	160	Own Production		Twice		Living to a Relative		5	Peasants		No			1	0	0	1	2	1	1	1	0	3	0	0	0	0	0
838	Simiyu	Itilima	Rural	22	August	1	Public	Day School	Secondary	Co education	21	Available	Not Available	38	25	August	2004	15	SECONDARY	Class Four	57	147	Market		Twice		Both Parent		10	Peasants		No			0	1	0	1	2	1	0	0	1	2	1	0	1	1	3
839	Simiyu	Itilima	Rural	22	August	1	Public	Day School	Secondary	Co education	21	Available	Not Available	39	21	August	2004	15	SECONDARY	Class Three	54	156	Market		Twice		Both Parent		10	Business		No			1	1	1	0	3	1	1	1	0	3	1	0	0	1	2
840	Simiyu	Itilima	Rural	22	August	1	Public	Day School	Secondary	Co education	21	Available	Not Available	40	26	April	2003	16	SECONDARY	Class Three	65	154.2	Own Production		Three times		Both Parent		4	Peasants		No			1	1	1	0	3	1	0	1	0	2	0	0	1	0	1
841	Simiyu	Itilima	Rural	21	August	1	Public	Day School	Secondary	Co education	24	Not Available	Not Available	41	24	July	2004	15	SECONDARY	Class Three	56	150	Own Production		Twice		Both Parent		4	Peasants		No			0	1	0	1	2	1	1	1	0	3	1	1	0	0	2
842	Simiyu	Itilima	Rural	21	August	1	Public	Day School	Secondary	Co education	24	Not Available	Not Available	42	14	March	2003	16	SECONDARY	Class Four	60	150	Own Production		Three times		Both Parent		12	Peasants		No			1	1	0	0	2	0	0	0	1	1	0	0	0	1	1
843	Simiyu	Itilima	Rural	21	August	1	Public	Day School	Secondary	Co education	24	Not Available	Not Available	43	26	June	2003	16	SECONDARY	Class Four	61.200001	154	Own Production		Three times		Single Parent		4	Peasants		No			1	1	1	0	3	0	0	1	0	1	1	1	1	0	3
844	Simiyu	Itilima	Rural	21	August	1	Public	Day School	Secondary	Co education	24	Not Available	Not Available	44	30	June	2003	16	SECONDARY	Class Four	63	147.5	Own Production		Twice		Both Parent		10	Peasants		No			1	0	1	0	2	0	1	0	1	2	0	0	1	1	2
845	Simiyu	Itilima	Rural	21	August	1	Public	Day School	Secondary	Co education	24	Not Available	Not Available	45	27	October	2004	15	SECONDARY	Class Three	61	154	Own Production		Three times		Both Parent		3	Peasants		No			1	0	0	1	2	0	0	1	0	1	0	0	1	1	2
846	Simiyu	Itilima	Rural	21	August	1	Public	Day School	Secondary	Co education	24	Not Available	Not Available	46	25	July	2003	16	SECONDARY	Class Four	62	152.89999	Own Production		Twice		Both Parent		7	Peasants		No			1	0	0	1	2	1	0	1	0	2	1	1	1	0	3
847	Simiyu	Itilima	Rural	21	August	1	Public	Day School	Secondary	Co education	24	Not Available	Not Available	47	18	December	2004	15	SECONDARY	Class Four	64	152	Own Production		Twice		Living to a Relative		10	Peasants		No			0	0	0	1	1	1	1	1	0	3	0	1	0	1	2
848	Simiyu	Itilima	Rural	21	August	1	Public	Day School	Secondary	Co education	24	Not Available	Not Available	48	28	December	2004	15	SECONDARY	Class Three	54.400002	160	Own Production		Twice		Both Parent		7	Peasants		No			0	0	1	0	1	1	1	0	0	2	1	0	1	0	2
849	Simiyu	Itilima	Rural	21	August	1	Public	Day School	Secondary	Co education	24	Not Available	Not Available	49	11	May	2003	16	SECONDARY	Class Four	61	148	Own Production		Twice		Both Parent		4	Peasants		No			1	0	0	1	2	0	0	0	1	1	1	0	0	1	2
850	Simiyu	Itilima	Rural	21	August	1	Public	Day School	Secondary	Co education	24	Not Available	Not Available	50	19	July	2003	16	SECONDARY	Class Four	56	162.3	Own Production		Twice		Both Parent		5	Peasants		No			1	0	0	1	2	1	1	0	0	2	0	1	0	1	2
851	Simiyu	Itilima	Urban	21	August	1	Public	Day School	Secondary	Co education	23	Available	Not Available	51	11	October	2002	17	SECONDARY	Class Four	51.599998	160	Own Production		Three times		Both Parent		9	Peasants		No			0	1	1	1	3	0	1	1	0	2	1	0	0	1	2
852	Simiyu	Itilima	Rural	23	August	1	Public	Day School	Secondary	Co education	23	Available	Not Available	52	12	September	2002	17	SECONDARY	Class Four	52.099998	161.2	Own Production		Twice		Both Parent		14	Peasants		No			1	1	1	0	3	1	0	1	0	2	0	0	1	0	1
853	Simiyu	Itilima	Rural	23	August	1	Public	Day School	Secondary	Co education	23	Available	Not Available	53	13	October	2003	16	SECONDARY	Class Three	51.400002	160	Own Production		Three times		Both Parent		4	Peasants		No			0	0	0	1	1	1	1	0	0	2	1	0	1	0	2
854	Simiyu	Itilima	Urban	23	August	1	Public	Day School	Secondary	Co education	23	Available	Not Available	54	21	October	2002	17	SECONDARY	Class Four	54	162.2	Own Production		Twice		Both Parent		9	Peasants		No			1	0	1	0	2	1	1	1	0	3	0	1	1	0	2
855	Simiyu	Itilima	Urban	23	August	1	Public	Day School	Secondary	Co education	23	Available	Not Available	55	15	October	2003	16	SECONDARY	Class Four	55.400002	162	Own Production		Three times		Both Parent		12	Peasants		No			1	1	0	1	3	1	1	0	0	2	1	0	1	0	2
856	Simiyu	Itilima	Urban	23	August	1	Public	Day School	Secondary	Co education	23	Available	Not Available	56	18	October	2002	17	SECONDARY	Class Four	53.400002	160.7	Own Production		Three times		Both Parent		4	Peasants		No			1	1	0	0	2	1	1	1	0	3	1	0	0	1	2
857	Simiyu	Itilima	Urban	23	August	1	Public	Day School	Secondary	Co education	23	Available	Not Available	57	23	December	2002	17	SECONDARY	Class Four	51.700001	161.10001	Own Production		Three times		Both Parent		12	Peasants		No			1	0	0	1	2	0	0	1	1	2	1	1	1	0	3
858	Simiyu	Itilima	Urban	23	August	1	Public	Day School	Secondary	Co education	23	Available	Not Available	58	28	October	2003	16	SECONDARY	Class Three	51.5	161.39999	Own Production		Twice		Both Parent		10	Peasants		No			0	0	0	1	1	0	0	0	1	1	1	0	1	0	2
859	Simiyu	Itilima	Urban	23	August	1	Public	Day School	Secondary	Co education	23	Available	Not Available	59	16	July	2004	15	SECONDARY	Class Two	58	164.10001	Market		Twice		Living to a Relative		7	Business		No			1	1	1	0	3	0	0	0	1	1	1	0	1	0	2
860	Simiyu	Itilima	Urban	23	August	1	Public	Day School	Secondary	Co education	23	Available	Not Available	60	1	October	2005	14	SECONDARY	Class Two	51.400002	157.3	Market		Three times		Both Parent		5	Business		No			1	0	0	1	2	1	1	1	0	3	1	0	0	0	1
861	Simiyu	Itilima	Urban	23	August	1	Public	Day School	Secondary	Co education	23	Available	Not Available	61	25	December	2003	16	SECONDARY	Class Three	56.400002	162	Own Production		Twice		Both Parent		8	Peasants		No			1	1	0	0	2	1	1	1	0	3	1	0	0	1	2
862	Simiyu	Itilima	Urban	23	August	1	Public	Day School	Secondary	Co education	23	Available	Not Available	62	21	October	2006	13	SECONDARY	Class Two	50.200001	159.2	Own Production		Three times		Both Parent		4	Peasants		No			0	0	0	1	1	1	0	1	0	2	1	1	1	0	3
863	Simiyu	Itilima	Urban	23	August	1	Public	Day School	Secondary	Co education	23	Available	Not Available	63	24	February	2002	17	SECONDARY	Class Four	51.599998	164	Own Production		Twice		Both Parent		6	Peasants		No			1	1	0	1	3	1	1	0	0	2	1	0	1	0	2
864	Simiyu	Itilima	Urban	23	August	1	Public	Day School	Secondary	Co education	23	Available	Not Available	64	18	July	2002	17	SECONDARY	Class Four	61.400002	142.3	Market		Three times		Orphan		5	Peasants		No			0	0	0	1	1	0	0	1	0	1	1	1	1	0	3
865	Simiyu	Itilima	Urban	23	August	1	Public	Day School	Secondary	Co education	23	Available	Not Available	65	12	July	2002	17	SECONDARY	Class Four	52.400002	162	Market		Three times		Both Parent		7	Business		No			1	0	0	1	2	0	0	1	1	2	1	1	1	0	3
866	Simiyu	Itilima	Urban	23	October	1	Public	Day School	Secondary	Co education	23	Available	Not Available	66	19	October	2003	16	SECONDARY	Class Three	54	163	Own Production		Three times		Both Parent		10	Peasants		No			0	0	1	1	2	1	0	1	0	2	0	0	0	1	1
867	Simiyu	Itilima	Urban	23	August	1	Public	Day School	Secondary	Co education	23	Available	Not Available	67	26	December	2002	17	SECONDARY	Class Four	61.400002	165.2	Market		Three times		Both Parent		10	Business		No			1	1	0	1	3	1	0	1	0	2	1	1	0	1	3
868	Simiyu	Itilima	Urban	23	August	1	Public	Day School	Secondary	Co education	23	Available	Not Available	68	7	October	2006	13	SECONDARY	Class One	50	138.39999	Own Production		Twice		Both Parent		13	Peasants		No			1	1	0	1	3	1	1	0	0	2	1	1	0	0	2
869	Simiyu	Itilima	Urban	23	August	1	Public	Day School	Secondary	Co education	23	Available	Not Available	69	13	November	2004	15	SECONDARY	Class Two	52	154.60001	Own Production		Twice		Both Parent		10	Peasants		No			0	0	0	1	1	1	1	0	0	2	1	0	1	0	2
870	Simiyu	Itilima	Urban	23	August	1	Public	Day School	Secondary	Co education	23	Available	Not Available	70	30	November	2002	17	SECONDARY	Class Four	58.200001	160	Market		Three times		Both Parent		9	Business		No			1	0	0	0	1	1	0	1	0	2	1	1	0	0	2
871	Simiyu	Itilima	Urban	23	August	1	Public	Day School	Secondary	Co education	23	Available	Not Available	71	19	August	2002	17	SECONDARY	Class Four	61.200001	164	Own Production		Three times		Both Parent		6	Peasants		No			0	0	1	1	2	1	0	1	0	2	1	1	1	0	3
872	Simiyu	Itilima	Urban	23	August	1	Public	Day School	Secondary	Co education	23	Available	Not Available	72	28	October	2003	16	SECONDARY	Class Four	56.200001	164.2	Own Production		Twice		Both Parent		14	Peasants		No			0	0	0	1	1	1	1	1	0	3	1	0	1	0	2
873	Simiyu	Itilima	Urban	23	August	1	Public	Day School	Secondary	Co education	23	Available	Not Available	73	3	October	2003	16	SECONDARY	Class Four	64.199997	160.39999	Own Production		Twice		Both Parent		9	Peasants		No			0	0	0	0	0	1	0	1	0	2	1	0	0	1	2
874	Simiyu	Itilima	Urban	23	August	1	Public	Day School	Secondary	Co education	23	Available	Not Available	74	21	November	2003	16	SECONDARY	Class Four	61.400002	163.39999	Own Production		Three times		Both Parent		12	Peasants		No			0	0	0	1	1	1	1	0	0	2	1	1	0	1	3
875	Simiyu	Itilima	Urban	23	August	1	Public	Day School	Secondary	Co education	23	Available	Not Available	75	14	August	2002	17	SECONDARY	Class Four	56.400002	160	Market		Three times		Both Parent		10	Peasants		No			1	0	1	0	2	1	0	0	1	2	1	1	1	0	3
876	Simiyu	Itilima	Urban	23	August	1	Public	Day School	Secondary	Co education	23	Available	Not Available	76	24	October	2003	16	SECONDARY	Class Four	56.099998	154.39999	Market		Twice		Single Parent		5	Peasants		No			0	0	0	1	1	1	1	1	0	3	1	0	0	1	2
877	Simiyu	Itilima	Urban	23	August	1	Public	Day School	Secondary	Co education	23	Available	Not Available	77	23	October	2003	16	SECONDARY	Class Four	56	160.2	Own Production		Three times		Both Parent		4	Peasants		No			1	1	0	0	2	0	0	1	1	2	1	0	1	0	2
878	Simiyu	Itilima	Urban	23	August	1	Public	Day School	Secondary	Co education	23	Available	Not Available	78	17	May	2004	15	SECONDARY	Class Three	51.799999	162	Own Production		Twice		Both Parent		11	Peasants		No			1	0	0	1	2	0	0	1	1	2	0	1	0	1	2
879	Simiyu	Itilima	Urban	23	August	1	Public	Day School	Secondary	Co education	23	Available	Not Available	79	11	October	2004	15	SECONDARY	Class Three	64.5	156	Own Production		Three times		Both Parent		10	Peasants		No			1	0	1	0	2	0	0	0	1	1	1	0	0	1	2
880	Simiyu	Itilima	Urban	23	August	1	Public	Day School	Secondary	Co education	23	Available	Not Available	80	12	January	2003	16	SECONDARY	Class Three	54.599998	162	Own Production		Twice		Both Parent		9	Peasants		No			1	0	0	1	2	1	0	1	0	2	0	0	1	1	2
881	Simiyu	Itilima	Urban	23	August	1	Public	Day School	Secondary	Co education	23	Available	Not Available	81	22	August	2003	16	SECONDARY	Class Two	64.5	162.39999	Own Production		Three times		Both Parent		10	Peasants		No			0	0	1	1	2	1	0	1	0	2	0	0	1	0	1
882	Simiyu	Itilima	Rural	23	August	1	Public	Day School	Primary	Co education	28	Available	Not Available	82	14	April	2006	13	PRIMARY	Class Six	49.400002	158	Own Production		Twice		Both Parent		7	Peasants		No			0	0	1	0	1	1	0	1	0	2	1	0	0	0	1
883	Simiyu	Itilima	Rural	23	August	1	Public	Day School	Primary	Co education	28	Available	Not Available	83	1	May	2003	16	PRIMARY	Class Seven	51.599998	156	Own Production		Twice		Both Parent		7	Peasants		No			0	0	0	1	1	1	1	0	1	3	1	0	1	0	2
884	Simiyu	Itilima	Rural	23	August	1	Public	Day School	Primary	Co education	28	Available	Not Available	84	1	July	2005	14	PRIMARY	Class Six	51.400002	148.60001	Own Production		Twice		Both Parent		10	Peasants		No			0	0	0	1	1	1	0	1	0	2	1	0	1	0	2
885	Simiyu	Itilima	Rural	23	August	1	Public	Day School	Primary	Co education	28	Available	Not Available	85	6	October	2005	14	PRIMARY	Class Six	51.900002	160	Own Production		Twice		Both Parent		7	Peasants		No			0	1	1	0	2	1	1	1	0	3	1	1	1	0	3
886	Simiyu	Itilima	Rural	23	August	1	Public	Day School	Primary	Co education	28	Available	Not Available	86	14	May	2004	15	PRIMARY	Class Seven	54	147.3	Own Production		Twice		Both Parent		6	Peasants		No			1	0	1	0	2	1	1	1	0	3	1	0	0	0	1
887	Simiyu	Itilima	Rural	23	August	1	Public	Day School	Primary	Co education	28	Available	Not Available	87	25	July	2005	14	PRIMARY	Class Six	50.200001	158	Own Production		Twice		Both Parent		7	Peasants		No			0	0	1	0	1	1	0	1	0	2	1	1	1	0	3
888	Simiyu	Itilima	Rural	23	August	1	Public	Day School	Primary	Co education	28	Available	Not Available	88	26	August	2003	16	PRIMARY	Class Seven	52.400002	161	Own Production		Twice		Both Parent		8	Peasants		No			1	0	1	0	2	1	0	1	0	2	1	0	1	0	2
889	Simiyu	Itilima	Rural	23	August	1	Public	Day School	Primary	Co education	28	Available	Not Available	89	23	June	2004	15	PRIMARY	Class Seven	56	164	Own Production		Three times		Both Parent		6	Peasants		No			1	0	0	1	2	1	0	0	1	2	1	1	0	1	3
890	Simiyu	Itilima	Rural	23	August	1	Public	Day School	Primary	Co education	28	Available	Not Available	90	17	August	2005	14	PRIMARY	Class Six	56.200001	154.7	Own Production		Three times		Both Parent		7	Peasants		No			1	0	0	1	2	1	1	1	0	3	1	0	1	0	2
891	Simiyu	Itilima	Rural	23	August	1	Public	Day School	Primary	Co education	28	Available	Not Available	91	17	October	2006	13	PRIMARY	Class Five	46	148.2	Own Production		Three times		Both Parent		14	Peasants		No			1	0	0	0	1	1	0	0	0	1	1	0	1	0	2
892	Simiyu	Itilima	Rural	23	August	1	Public	Day School	Primary	Co education	28	Available	Not Available	92	21	August	2005	14	PRIMARY	Class Six	54.200001	148	Own Production		Twice		Both Parent		7	Peasants		No			1	0	1	0	2	1	0	1	0	2	1	0	1	0	2
893	Simiyu	Itilima	Rural	23	August	1	Public	Day School	Primary	Co education	28	Available	Not Available	93	20	December	2004	15	PRIMARY	Class Six	56.400002	160	Own Production		Twice		Both Parent		6	Peasants		No			1	0	1	0	2	1	0	1	0	2	1	0	1	0	2
894	Simiyu	Itilima	Rural	23	August	1	Public	Day School	Primary	Co education	28	Available	Not Available	94	30	November	2003	16	PRIMARY	Class Seven	61	154.5	Own Production		Three times		Both Parent		7	Peasants		No			1	0	1	0	2	1	0	1	0	2	1	0	0	0	1
895	Simiyu	Itilima	Rural	23	August	1	Public	Day School	Primary	Co education	28	Available	Not Available	95	10	September	2004	15	PRIMARY	Class Seven	56.200001	162	Own Production		Twice		Both Parent		7	Peasants		No			1	0	1	0	2	1	0	1	0	2	1	0	1	0	2
896	Simiyu	Itilima	Rural	23	August	1	Public	Day School	Primary	Co education	28	Available	Not Available	96	14	September	2003	16	PRIMARY	Class Seven	56.299999	150	Own Production		Three times		Both Parent		5	Peasants		No			1	0	1	0	2	1	0	1	0	2	1	0	1	0	2
897	Simiyu	Itilima	Rural	23	August	1	Public	Day School	Primary	Co education	28	Available	Not Available	97	27	June	2004	15	PRIMARY	Class Seven	52.400002	162	Own Production		Twice		Living to a Relative		7	Business		No			1	0	0	1	2	1	1	0	0	2	1	0	1	0	2
898	Simiyu	Itilima	Rural	23	August	1	Public	Day School	Primary	Co education	28	Available	Not Available	98	19	February	2004	15	PRIMARY	Class Seven	60	154	Own Production		Three times		Both Parent		9	Peasants		No			1	0	0	1	2	1	0	1	0	2	1	0	1	0	2
899	Simiyu	Itilima	Rural	23	August	1	Public	Day School	Primary	Co education	28	Available	Not Available	99	12	December	2003	16	PRIMARY	Class Seven	54.299999	160.2	Own Production		Three times		Living to a Relative		7	Business		No			1	0	0	0	1	1	0	1	0	2	1	0	1	0	2
900	Simiyu	Itilima	Rural	20	August	1	Public	Day School	Secondary	Co education	21	Available	Not Available	0	12	October	2002	17	SECONDARY	Class Four	54.5	154.3	Own Production		Three times		Living to a Relative		7	Peasants		No			1	0	1	0	2	1	0	1	0	2	1	0	1	0	2
901	Simiyu	Itilima	Rural	20	August	1	Public	Day School	Secondary	Co education	21	Available	Not Available	1	14	December	2002	17	SECONDARY	Class Four	62.400002	154	Market		Three times		Living to a Relative		7	Business		No			1	0	1	0	2	1	0	1	0	2	1	0	1	0	2
903	Simiyu	Itilima	Rural	20	August	1	Public	Day School	Secondary	Co education	21	Available	Not Available	3	23	October	2004	15	SECONDARY	Class Three	56.400002	160.2	Own Production		Three times		Both Parent		5	Peasants		No			1	0	1	0	2	1	1	1	0	3	1	1	0	0	2
904	Simiyu	Itilima	Rural	20	August	1	Public	Day School	Secondary	Co education	21	Available	Not Available	4	17	June	2002	17	SECONDARY	Class Three	61.200001	154.2	Own Production		Twice		Both Parent		7	Peasants		No			1	0	1	0	2	1	0	1	1	3	1	1	0	1	3
905	Simiyu	Itilima	Rural	20	August	1	Public	Day School	Secondary	Co education	21	Available	Not Available	5	10	September	2003	16	SECONDARY	Class Three	63.400002	152	Own Production		Three times		Both Parent		7	Peasants		No			1	0	1	0	2	1	0	1	0	2	1	0	1	0	2
906	Simiyu	Itilima	Rural	23	August	1	Public	Day School	Primary	Co education	28	Available	Not Available	6	28	January	2003	16	PRIMARY	Class Seven	52.400002	162	Own Production		Three times		Both Parent		7	Peasants		No			1	0	1	0	2	1	0	1	0	2	1	0	1	0	2
907	Simiyu	Itilima	Rural	23	August	1	Public	Day School	Primary	Co education	28	Available	Not Available	6	13	February	2004	15	PRIMARY	Class Seven	61.200001	154	Own Production		Three times		Living to a Relative		7	Peasants		No			1	0	1	0	2	1	0	1	0	2	1	0	1	0	2
908	Simiyu	Itilima	Rural	23	August	1	Public	Day School	Primary	Co education	28	Available	Not Available	8	9	March	2003	16	PRIMARY	Class Seven	54.299999	160	Own Production		Three times		Living to a Relative		7	Peasants		No			1	0	1	0	2	1	0	1	0	2	1	0	1	0	2
909	Simiyu	Itilima	Rural	23	August	1	Public	Day School	Primary	Co education	28	Available	Not Available	9	15	April	2003	16	PRIMARY	Class Seven	64.199997	165	Own Production		Three times		Both Parent		7	Peasants		No			1	0	1	0	2	1	0	1	0	2	1	0	1	0	2
910	Simiyu	Itilima	Rural	23	August	1	Public	Day School	Primary	Co education	21	Available	Not Available	10	20	November	2004	15	PRIMARY	Class Seven	64.5	164.2	Own Production		Twice		Both Parent		7	Peasants		No			1	0	1	0	2	1	0	1	0	2	1	0	1	0	2
911	Simiyu	Itilima	Rural	23	August	1	Public	Day School	Primary	Co education	20	Not Available	Not Available	11	26	May	2005	14	PRIMARY	Class Seven	32.900002	156.2	Own Production		Three times		Both Parent		6	Peasants		No			1	1	1	1	4	1	1	1	0	3	1	1	1	0	3
912	Simiyu	Itilima	Rural	23	August	1	Public	Day School	Primary	Co education	20	Not Available	Not Available	12	21	November	2005	14	PRIMARY	Class Seven	36.400002	152	Own Production		Three times		Both Parent		5	Peasants		No			1	1	0	1	3	1	0	1	0	2	1	1	1	0	3
913	Simiyu	Itilima	Rural	23	August	1	Public	Day School	Primary	Co education	20	Not Available	Not Available	13	16	August	2004	15	PRIMARY	Class Seven	36.400002	154.7	Own Production		Twice		Both Parent		7	Peasants		No			1	1	1	0	3	1	0	1	0	2	1	1	0	1	3
914	Simiyu	Itilima	Rural	23	August	1	Public	Day School	Primary	Co education	20	Not Available	Not Available	14	13	August	2005	14	PRIMARY	Class Six	38.5	154	Own Production		Three times		Both Parent		10	Peasants		No			1	1	1	0	3	1	0	1	0	2	1	0	1	0	2
915	Simiyu	Itilima	Rural	20	August	1	Public	Day School	Primary	Co education	20	Not Available	Not Available	15	30	November	2004	15	PRIMARY	Class Seven	38.400002	154.2	Own Production		Three times		Both Parent		7	Peasants		No			1	0	1	1	3	1	1	0	0	2	1	1	0	1	3
916	Simiyu	Itilima	Rural	20	August	1	Public	Day School	Primary	Co education	11	Not Available	Not Available	16	15	October	2004	15	PRIMARY	Class Seven	37.5	160	Own Production		Three times		Both Parent		7	Peasants		No			1	0	1	0	2	1	1	1	0	3	1	0	1	0	2
917	Simiyu	Itilima	Rural	20	August	1	Public	Day School	Primary	Co education	20	Not Available	Not Available	17	16	May	2004	15	PRIMARY	Class Seven	44.200001	142	Market		Three times		Both Parent		7	Business		No			0	1	1	1	3	1	0	1	0	2	0	1	1	1	3
918	Simiyu	Itilima	Rural	23	August	1	Public	Day School	Primary	Co education	20	Not Available	Not Available	18	10	October	2006	13	PRIMARY	Class Six	38.599998	150.39999	Own Production		Three times		Both Parent		10	Peasants		No			1	0	0	1	2	1	1	1	1	4	1	0	1	0	2
919	Simiyu	Itilima	Rural	23	August	1	Public	Day School	Primary	Co education	20	Not Available	Not Available	19	16	February	2003	16	PRIMARY	Class Seven	38.5	154.2	Own Production		Twice		Both Parent		6	Peasants		No			1	0	1	1	3	1	1	0	0	2	1	1	0	1	3
920	Simiyu	Itilima	Rural	23	August	1	Public	Day School	Primary	Co education	20	Not Available	Not Available	20	13	August	2004	15	PRIMARY	Class Seven	42.5	154.2	Own Production		Three times		Both Parent		7	Peasants		No			0	1	0	1	2	1	1	1	0	3	1	1	0	0	2
921	Simiyu	Itilima	Rural	23	August	1	Public	Day School	Primary	Co education	20	Not Available	Not Available	21	19	September	2003	16	PRIMARY	Class Seven	38.5	148.2	Own Production		Three times		Living to a Relative		8	Peasants		No			1	1	1	0	3	0	0	1	1	2	1	0	1	1	3
922	Simiyu	Itilima	Rural	23	August	1	Public	Day School	Primary	Co education	20	Not Available	Not Available	22	9	April	2004	15	PRIMARY	Class Seven	41	156	Own Production		Three times		Both Parent		6	Peasants		No			1	0	1	1	3	1	0	1	0	2	1	1	0	1	3
923	Simiyu	Itilima	Rural	23	August	1	Public	Day School	Primary	Co education	20	Not Available	Not Available	23	11	April	2005	14	PRIMARY	Class Seven	36.400002	146	Market		Three times		Both Parent		10	Employed		No			1	1	1	1	4	1	1	1	0	3	1	1	0	0	2
924	Simiyu	Itilima	Rural	23	August	1	Public	Day School	Primary	Co education	20	Not Available	Not Available	24	1	January	2004	15	PRIMARY	Class Seven	35.599998	152	Own Production		Three times		Both Parent		7	Peasants		No			1	1	1	0	3	1	1	1	0	3	0	1	1	1	3
925	Simiyu	Itilima	Rural	23	August	1	Public	Day School	Primary	Co education	20	Not Available	Not Available	25	12	August	2005	14	PRIMARY	Class Seven	37.5	156	Market		Three times		Both Parent		8	Employed		No			1	1	1	0	3	1	1	0	1	3	1	0	1	1	3
926	Simiyu	Itilima	Rural	23	August	1	Public	Day School	Primary	Co education	20	Not Available	Not Available	26	30	August	2004	15	PRIMARY	Class Seven	45.400002	160	Own Production		Three times		Both Parent		9	Business		No			1	1	0	1	3	1	1	1	0	3	1	1	1	0	3
927	Simiyu	Itilima	Rural	23	August	1	Public	Day School	Primary	Co education	20	Not Available	Not Available	27	28	March	2003	16	PRIMARY	Class Seven	42.5	154	Own Production		Three times		Living to a Relative		14	Peasants		No			0	1	0	1	2	1	1	1	0	3	1	0	1	0	2
928	Simiyu	Itilima	Rural	16	May	1	Public	Day School	Primary	Co education	20	Not Available	Not Available	28	2	March	2004	15	PRIMARY	Class Seven	42.599998	148.2	Own Production		Three times		Both Parent		11	Peasants		No			1	1	1	0	3	1	1	0	0	2	1	1	0	1	3
929	Simiyu	Itilima	Rural	23	August	1	Public	Day School	Primary	Co education	20	Not Available	Not Available	29	26	April	2005	14	PRIMARY	Class Six	38.5	148.3	Own Production		Three times		Both Parent		12	Peasants		No			1	0	1	1	3	1	0	0	1	2	1	0	1	1	3
930	Simiyu	Itilima	Rural	23	August	1	Public	Day School	Primary	Co education	20	Not Available	Not Available	30	24	December	2003	16	PRIMARY	Class Seven	52	149.5	Market		Three times		Living to a Relative		7	Employed		No			1	1	1	1	4	1	1	1	0	3	1	1	1	1	4
931	Simiyu	Itilima	Rural	23	August	1	Public	Day School	Primary	Co education	20	Not Available	Not Available	31	21	August	2004	15	PRIMARY	Class Seven	38	154.2	Market		Three times		Both Parent		12	Peasants		No			1	1	1	0	3	0	0	1	0	1	1	0	1	0	2
932	Simiyu	Itilima	Rural	20	August	1	Public	Day School	Secondary	Co education	20	Not Available	Not Available	32	15	June	2004	15	PRIMARY	Class Seven	65.199997	154	Own Production		Three times		Both Parent		7	Peasants		No			1	1	0	1	3	1	1	0	0	2	1	0	1	0	2
933	Simiyu	Itilima	Rural	23	August	1	Public	Day School	Secondary	Co education	20	Not Available	Not Available	33	11	August	2005	14	PRIMARY	Class Six	36.400002	123	Own Production		Twice		Both Parent		6	Peasants		No			1	0	0	1	2	1	0	0	1	2	1	0	1	0	2
934	Simiyu	Itilima	Rural	23	August	1	Public	Day School	Primary	Co education	20	Not Available	Not Available	34	6	April	2004	15	PRIMARY	Class Seven	38.5	154	Market		Three times		Both Parent		10	Business		No			1	0	0	1	2	1	1	1	0	3	1	1	0	0	2
935	Simiyu	Itilima	Rural	16	October	1	Public	Day School	Primary	Co education	20	Not Available	Not Available	35	5	October	2003	16	PRIMARY	Class Seven	43.5	162	Own Production		Three times		Both Parent		7	Peasants		No			1	1	1	0	3	1	1	1	0	3	1	1	0	1	3
936	Simiyu	Itilima	Rural	23	August	1	Public	Day School	Primary	Co education	20	Not Available	Not Available	36	28	November	2003	16	PRIMARY	Class Seven	35.599998	152	Own Production		Three times		Both Parent		6	Peasants		No			1	1	0	1	3	1	1	0	0	2	1	1	1	0	3
937	Simiyu	Itilima	Rural	23	August	1	Public	Day School	Primary	Co education	20	Not Available	Not Available	37	12	October	2003	16	PRIMARY	Class Seven	56	160.3	Own Production		Three times		Both Parent		7	Peasants		No			1	0	0	1	2	1	1	1	0	3	1	1	1	0	3
938	Simiyu	Itilima	Rural	23	August	1	Public	Day School	Primary	Co education	20	Not Available	Not Available	38	7	October	2004	15	PRIMARY	Class Seven	65	156	Own Production		Three times		Both Parent		7	Peasants		No			1	0	1	0	2	1	1	1	0	3	1	1	1	0	3
939	Simiyu	Itilima	Rural	23	August	1	Public	Day School	Primary	Co education	20	Not Available	Not Available	39	12	April	2004	15	PRIMARY	Class Seven	39.5	148	Own Production		Three times		Both Parent		11	Peasants		No			1	0	1	0	2	1	1	1	0	3	1	0	1	0	2
940	Simiyu	Itilima	Rural	23	August	1	Public	Day School	Primary	Co education	20	Not Available	Not Available	40	1	March	2005	14	PRIMARY	Class Seven	42.099998	156	Own Production		Twice		Both Parent		7	Peasants		No			1	1	1	0	3	1	0	1	1	3	0	1	0	0	1
941	Simiyu	Itilima	Rural	23	August	1	Public	Day School	Secondary	Co education	18	Available	Available	41	3	March	2001	18	SECONDARY	Class Three	61	148.7	Own Production		Three times		Both Parent		10	Peasants		No			1	1	1	1	4	1	1	1	1	4	0	0	0	0	0
942	Simiyu	Itilima	Urban	23	August	1	Public	Day School	Secondary	Co education	18	Available	Available	42	6	April	2002	17	SECONDARY	Class Four	56.400002	150	Own Production		Three times		Both Parent		7	Peasants		No			1	1	1	0	3	1	1	1	0	3	1	0	0	0	1
943	Simiyu	Itilima	Rural	23	August	1	Public	Day School	Secondary	Co education	18	Available	Available	43	23	January	2003	16	SECONDARY	Class Three	50.400002	160.10001	Own Production		Three times		Both Parent		12	Peasants		No			1	0	1	0	2	1	1	1	0	3	1	0	1	0	2
944	Simiyu	Itilima	Rural	23	August	1	Public	Day School	Secondary	Co education	18	Available	Available	44	21	May	2002	17	SECONDARY	Class Four	63.400002	154	Market		Twice		Both Parent		8	Peasants		No			1	1	0	1	3	1	1	0	0	2	1	0	0	1	2
945	Simiyu	Itilima	Rural	23	August	1	Public	Day School	Secondary	Co education	18	Available	Available	45	18	June	2002	17	SECONDARY	Class Three	56.200001	160.7	Own Production		Three times		Both Parent		7	Peasants		No			1	1	1	0	3	0	0	1	1	2	1	0	1	0	2
946	Simiyu	Itilima	Rural	23	August	1	Public	Day School	Secondary	Co education	18	Available	Available	46	4	July	2002	17	SECONDARY	Class Three	65.699997	158.2	Own Production		Three times		Both Parent		12	Business		No			1	1	0	1	3	1	1	1	0	3	1	1	0	0	2
947	Simiyu	Itilima	Rural	23	August	1	Public	Day School	Secondary	Co education	18	Available	Available	47	15	April	2002	17	SECONDARY	Class Four	57.200001	147	Market		Three times		Both Parent		7	Peasants		No			1	1	1	0	3	1	1	1	1	4	1	0	0	1	2
948	Simiyu	Itilima	Rural	23	August	1	Public	Day School	Secondary	Co education	18	Available	Available	48	14	April	2004	15	SECONDARY	Class Four	56.400002	158	Own Production		Three times		Both Parent		8	Peasants		No			1	1	0	0	2	1	0	1	0	2	1	1	1	0	3
949	Simiyu	Itilima	Rural	23	August	1	Public	Day School	Secondary	Co education	18	Available	Available	49	31	December	2002	17	SECONDARY	Class Four	58	156	Market		Three times		Living to a Relative		7	Peasants		No			1	1	1	0	3	0	0	1	1	2	1	0	1	0	2
950	Simiyu	Itilima	Rural	23	August	1	Public	Day School	Secondary	Co education	18	Available	Available	50	24	March	2002	17	SECONDARY	Class Four	56	160	Own Production		Three times		Both Parent		10	Peasants		No			1	1	0	0	2	0	1	1	0	2	1	0	0	1	2
951	Simiyu	Itilima	Rural	23	August	1	Public	Day School	Secondary	Co education	18	Available	Available	51	7	October	2002	17	SECONDARY	Class Three	56	148.5	Own Production		Three times		Both Parent		7	Peasants		No			1	0	1	1	3	1	0	0	1	2	1	1	1	0	3
952	Simiyu	Itilima	Rural	9	May	1	Public	Day School	Secondary	Co education	18	Available	Available	52	22	April	2004	15	SECONDARY	Class Four	56	152	Own Production		Three times		Both Parent		10	Peasants		No			1	1	1	0	3	1	1	1	1	4	1	1	1	1	4
953	Simiyu	Itilima	Rural	23	August	1	Public	Day School	Secondary	Co education	18	Available	Available	53	20	December	2002	17	SECONDARY	Class Three	56	152	Own Production		Three times		Both Parent		8	Peasants		No			1	1	0	0	2	0	0	1	1	2	1	0	1	0	2
954	Simiyu	Itilima	Rural	23	August	1	Public	Day School	Secondary	Co education	18	Available	Available	54	22	June	2003	16	SECONDARY	Class Three	58	154	Own Production		Three times		Both Parent		10	Peasants		No			1	0	1	0	2	1	1	1	0	3	1	1	1	0	3
955	Simiyu	Itilima	Rural	23	August	1	Public	Day School	Secondary	Co education	18	Available	Available	55	29	February	2002	17	SECONDARY	Class Three	56.200001	154	Own Production		Three times		Both Parent		11	Peasants		No			1	1	1	0	3	1	0	1	0	2	1	0	1	0	2
956	Simiyu	Itilima	Rural	23	August	1	Public	Day School	Secondary	Co education	18	Available	Available	56	1	January	2004	15	SECONDARY	Class Three	58	154.5	Own Production		Twice		Both Parent		10	Peasants		No			1	0	1	0	2	1	1	1	0	3	1	1	0	0	2
957	Simiyu	Itilima	Rural	23	August	1	Private	Day School	Secondary	Co education	18	Available	Available	57	29	May	2002	17	SECONDARY	Class Four	60.5	154	Own Production		Twice		Both Parent		8	Peasants		No			1	0	1	1	3	1	1	0	0	2	1	0	1	0	2
958	Simiyu	Itilima	Rural	23	August	1	Public	Day School	Secondary	Co education	18	Available	Available	58	21	June	2003	16	SECONDARY	Class Four	55.200001	160	Own Production		Three times		Both Parent		8	Peasants		No			1	0	1	1	3	1	1	0	1	3	1	1	0	0	2
959	Simiyu	Itilima	Rural	23	August	1	Public	Day School	Secondary	Co education	18	Available	Available	59	14	August	2002	17	SECONDARY	Class Four	64	158	Market		Three times		Both Parent		12	Peasants		No			1	0	1	0	2	1	1	1	0	3	0	0	1	1	2
960	Simiyu	Itilima	Rural	23	August	1	Public	Day School	Secondary	Co education	17	Available	Available	60	27	April	2004	15	SECONDARY	Class Three	65	152	Own Production		Three times		Both Parent		8	Peasants		No			1	0	1	1	3	1	0	1	0	2	1	1	1	0	3
961	Simiyu	Itilima	Rural	23	August	1	Private	Day School	Secondary	Co education	18	Available	Available	61	24	November	2002	17	SECONDARY	Class Four	62	162	Own Production		Twice		Both Parent		7	Peasants		No			1	0	1	1	3	1	1	0	0	2	0	1	0	1	2
962	Simiyu	Itilima	Rural	23	August	1	Public	Day School	Secondary	Co education	18	Available	Available	62	13	April	2004	15	SECONDARY	Class Two	56	154	Own Production		Three times		Both Parent		8	Peasants		No			1	0	0	1	2	0	0	1	1	2	1	0	1	0	2
963	Simiyu	Itilima	Rural	23	August	1	Public	Day School	Secondary	Co education	18	Available	Available	63	24	June	2004	15	SECONDARY	Class Four	56	153.5	Own Production		Three times		Both Parent		6	Peasants		No			1	0	0	1	2	1	0	1	1	3	1	0	1	0	2
964	Simiyu	Itilima	Rural	23	August	1	Public	Day School	Secondary	Co education	18	Available	Available	64	3	February	2004	15	SECONDARY	Class Three	56	154	Own Production		Three times		Both Parent		10	Peasants		No			1	1	1	1	4	1	1	1	0	3	1	1	1	1	4
965	Simiyu	Itilima	Rural	23	August	1	Public	Day School	Secondary	Co education	18	Available	Available	65	10	May	2002	17	SECONDARY	Class Four	69	162.8	Market		Three times		Both Parent		9	Peasants		No			1	0	1	1	3	1	1	1	1	4	1	1	1	1	4
[truncated: 80 more columns]
